# Supplementary material for: Identification of microRNAs in developing wheat grain that are potentially involved in regulating grain characteristics and the response to nitrogen levels
Source: BMC Plant Biol. 2020 Feb 27;20:87. doi: 10.1186/s12870-020-2296-7 (PMC7045451; doi:10.1186/s12870-020-2296-7)
Supplement: Supplementary file 1 — Additional file 1: Table S1. Illumina DNA sequencing data for the small RNA libraries. [file 12870_2020_2296_MOESM1_ESM.xlsx]

## Sheet: Sheet1
Table S1 Illumina DNA sequencing data for the small RNA libraries
		HN-7-R1				HN-7-R2				HN-7-R3				LN-7-R1				LN-7-R2				LN-7-R3				HN-17-R1				HN-17-R2				HN-17-R3				LN-17-R1				LN-17-R2				LN-17-R3
lib	type	Total	% of Total	uniq	% of uniq	Total	% of Total	uniq	% of uniq	Total	% of Total	uniq	% of uniq	Total	% of Total	uniq	% of uniq	Total	% of Total	uniq	% of uniq	Total	% of Total	uniq	% of uniq	Total	% of Total	uniq	% of uniq	Total	% of Total	uniq	% of uniq	Total	% of Total	uniq	% of uniq	Total	% of Total	uniq	% of uniq	Total	% of Total	uniq	% of uniq	Total	% of Total	uniq	% of uniq
Raw reads	NA	11060954	100	1401404	100	10443685	100	1634523	100	10453871	100	1647580	100	10027548	100	1326192	100	10358818	100	1561639	100	11477015	100	2209117	100	10918883	100	1814669	100	11198327	100	1346728	100	10726842	100	1652753	100	13022543	100	1390392	100	11043394	100	1646437	100	11192261	100	1837704	100
3ADT&length filter	Sequence type	6180614	55.88	457636	32.66	4429644	42.41	537933	32.91	4345161	41.57	523261	31.76	4531043	45.19	448005	33.78	4105625	39.63	486136	31.13	2791371	24.32	597720	27.06	5824917	53.35	767173	42.28	6776033	60.51	525336	39.01	5977935	55.73	676954	40.96	8752670	67.21	711748	51.19	5864387	53.1	759365	46.12	5353818	47.83	676174	36.79
Junk reads	Sequence type	36622	0.33	7147	0.51	47218	0.45	8421	0.52	48089	0.46	8866	0.54	40032	0.4	6802	0.51	47159	0.46	8192	0.52	62426	0.54	12746	0.58	38658	0.35	7909	0.44	34487	0.31	6278	0.47	35849	0.33	7363	0.45	30107	0.23	5342	0.38	38887	0.35	7265	0.44	43295	0.39	9660	0.53
Rfam	RNA class	190664	1.72	4259	0.3	253078	2.42	4905	0.3	240371	2.3	4899	0.3	199562	1.99	4181	0.32	253221	2.44	4911	0.31	306196	2.67	5640	0.26	669923	6.14	8070	0.44	601683	5.37	7439	0.55	615764	5.74	7839	0.47	682002	5.24	7034	0.51	777094	7.04	7802	0.47	717027	6.41	8007	0.44
mRNA	RNA class	53007	0.48	1530	0.11	71086	0.68	1900	0.12	66847	0.64	1922	0.12	63821	0.64	1563	0.12	80185	0.77	2128	0.14	104425	0.91	2900	0.13	162453	1.49	2857	0.16	142591	1.27	2529	0.19	147596	1.38	2685	0.16	142858	1.1	2080	0.15	164351	1.49	2416	0.15	151232	1.35	2487	0.14
Repeats	RNA class	5038	0.05	99	0.01	6792	0.07	116	0.01	6200	0.06	110	0.01	5251	0.05	112	0.01	6195	0.06	111	0.01	6727	0.06	116	0.01	15647	0.14	148	0.01	14440	0.13	150	0.01	14459	0.13	145	0.01	21284	0.16	150	0.01	23213	0.21	149	0.01	16644	0.15	133	0.01
valid reads	Sequence type	4602493	41.61	930919	66.43	5646332	54.06	1081475	66.16	5756479	55.07	1108720	67.29	5196244	51.82	865736	65.28	5876861	56.73	1060400	67.9	8216925	71.59	1590225	71.98	4240897	38.84	1028917	56.7	3659696	32.68	805397	59.8	3965325	36.97	958163	57.97	3433164	26.36	664444	47.79	4218009	38.19	869841	52.83	4939357	44.13	1141597	62.12
rRNA	RNA class	152046	1.37	3218	0.03	200312	1.92	3698	0.04	191438	1.83	3706	0.04	150268	1.5	3070	0.03	192350	1.86	3610	0.03	235407	2.05	4176	0.04	443931	4.07	5916	0.05	393525	3.51	5412	0.05	406351	3.79	5739	0.05	513734	3.94	5365	0.04	592750	5.37	5972	0.05	567166	5.07	6248	0.06
tRNA	RNA class	11643	0.11	211	0	16093	0.15	253	0	14432	0.14	237	0	22249	0.22	294	0	26490	0.26	322	0	29512	0.26	354	0	145540	1.33	832	0.01	134567	1.2	784	0.01	133400	1.24	823	0.01	98734	0.76	601	0	104483	0.95	651	0.01	75361	0.67	578	0.01
snoRNA	RNA class	10951	0.1	380	0	14678	0.14	440	0	14169	0.14	450	0	11109	0.11	372	0	14825	0.14	460	0	17812	0.16	530	0	15116	0.14	371	0	14954	0.13	337	0	15264	0.14	356	0	12352	0.09	267	0	14660	0.13	321	0	14466	0.13	315	0
snRNA	RNA class	716	0.01	34	0	1213	0.01	57	0	936	0.01	46	0	793	0.01	40	0	1029	0.01	53	0	1201	0.01	60	0	8053	0.07	218	0	6924	0.06	196	0	7359	0.07	203	0	3939	0.03	138	0	4480	0.04	159	0	4368	0.04	157	0
other Rfam RNA	RNA class	15308	0.14	416	0	20782	0.2	457	0	19396	0.19	460	0	15143	0.15	405	0	18527	0.18	466	0	22264	0.19	520	0	57283	0.52	733	0.01	51713	0.46	710	0.01	53390	0.5	718	0.01	53243	0.41	663	0.01	60721	0.55	699	0.01	55666	0.5	709	0.01
3ADT&length filter: reads removed due to 3ADT not found and length with <18 nt and >25 nt were removed;
Junk reads: Junk: >=2N, >=7A, >=8C, >=6G, >=7T, >=10Dimer, >=6Trimer, or >=5Tetramer
Rfam: Collection of many common non-coding RNA families except micro RNA; http://rfam.janelia.org
Repeats: Prototypic sequences representing repetitive DNA from different eukaryotic species; http://www.girinst.org/repbase.
Notes: valid reads may not be equal to raw reads - 3ADT&length filter - Junk reads - mRNA - Rfam - Repeats, because there are overlapped sequences between mRNA and Rfam and Repeats, details please refer to _comp_others.txt in fold 2_MappedData.
[truncated: 24 more columns]
