# Supplementary material for: Identification of microRNAs in developing wheat grain that are potentially involved in regulating grain characteristics and the response to nitrogen levels
Source: BMC Plant Biol. 2020 Feb 27;20:87. doi: 10.1186/s12870-020-2296-7 (PMC7045451; doi:10.1186/s12870-020-2296-7)
Supplement: Supplementary file 2 — Additional file 2: Table S2. miRNAs identified in this study. [file 12870_2020_2296_MOESM2_ESM.xlsx]

## Sheet: Known wheat
Table S2 miRNAs identified in this study
			Norm reads of miRNA
Family	miRNA ID	Sequence	HN-7	LN-7	HN-17	LN-17	HN-27	LN-27
miR159	tae-miR159a	TTTGGATTGAAGGGAGCTCTG	5190.78	5372.33	1109.51	1380.98	5056.06	2705.73
miR60	tae-miR160	TGCCTGGCTCCCTGTATGCCA	4129.37	3696.18	6156.68	6918.73	5375.85	5125.02
miR164	tae-miR164	TGGAGAAGCAGGGCACGTGCA	1032.12	1178.21	1289.34	1143.18	792.994	900.827
miR167	tae-miR167c-5p	TGAAGCTGCCAGCATGATCTGC	638.2	680.85	790.141	792.757	336.331	595.418
miR171	tae-miR171a	TGATTGAGCCGTGCCAATATC	770.386	696.196	155.928	124.688	193.028	126.178
miR319	tae-miR319	TTGGACTGAAGGGAGCTCCCT	129.572	178.535	198.603	227.326	1017.71	681.844
miR397	tae-miR397-5p	TCACCGGCGCTGCACACAATG	0	0	18.7111	12.9584	11.985	20.4404
miR398	tae-miR398	TGTGTTCTCAGGTCGCCCCCG	72.4468	62.0484	111.764	87.5289	58.9423	74.6347
miR399	tae-miR399	TGCCAAAGGAGAATTGCCC	13.8823	0	4.13361	0	0	0
miR408	tae-miR408_L-1	TGCACTGCCTCTTCCCTGGC	25.3111	27.8322	126.516	207.397	203.721	213.264
miR531	tae-miR531_1ss13CT	CGCTCGCCGGAGTAGCGTGCA	0	0	5.35284	9.08658	5.08345	0
miR532	tae-miR531	CGCTCGCCGGAGCAGCGTGCA	8.87554	11.5602	4.16067	4.04605	0	7.78724
miR533	tae-miR531_L-3	TCGCCGGAGCAGCGTGCA	0	0	18.7246	17.3076	2.79526	0
miR534	tae-miR531_L-2_1ss13CT	CTCGCCGGAGTAGCGTGCA	0	0	7.92263	7.63105	0	0
miR535	tae-miR531_L-3_1ss13CA	TCGCCGGAGAAGCGTGCA	0	0	0	4.04605	0	0
miR1117	tae-miR1117_L+2R-5	ATTAGTACCGGTTCGTGGCAC	0	4.95531	0	0	0	0
miR1118	tae-miR1117_L+1R-1_1ss17GC	TTAGTACCGGTTCGTGCCACGAAC	0	0	0	3.67406	9.31865	0
miR1119	tae-miR1117_L+1R-4	TTAGTACCGGTTCGTGGCACG	0	0	1.96606	0	4.63714	0
miR1120	tae-miR1117_L+1R-1	TTAGTACCGGTTCGTGGCACGAAC	0	3.39736	4.16067	2.09946	2.56772	0
miR1121	tae-miR1117_L+1R-1_1ss14GA	TTAGTACCGGTTCATGGCACGAAC	0	0	2.45757	0	2.82449	0
miR1125	tae-miR1125_L-4R+1_1ss14AG	AACGAGACCGACTGCGGCGGG	0	0	2.72856	7.37375	5.47356	4.7387
miR1127b	tae-miR1127b-3p_1ss12TC	ACAAGTATTTCCGGACGGAGG	2.16477	6.89973	26.2575	18.3694	12.6503	3.67036
miR1127ab	tae-miR1127a_L+2_1ss6TC	ACTCCCTCCGTTCGGAATTAC	0	0	0	0	1.76096	0
miR1137b	tae-miR1137b-5p_L+1R-1_1ss11GA	CTCCGTTCCAAAATAGATGAC	0	0	0	3.13077	0	1.58095
miR2275	tae-miR2275-3p	TTTGGTTTCCTCCAATATCTCG	0	0	4.16067	0	0	3.09566
miR5062	tae-miR5062-5p	TGAACCTTAGGGAACAGCCGCAT	200.802	148.042	248.275	266.938	155.356	300.669
miR5384	tae-miR5384-3p_1ss12CT	TGAGCGCGCCGTCGTCGAATG	0	3.04942	10.0513	9.86619	0	0
miR6201	tae-miR6201	TGACCCTGAGGCACTCATACCG	19.7765	13.2753	10.6977	2.88676	0	0
miR7757	tae-miR7757-5p_1ss2TC	ACAAAACCTTCAGCTATCCATC	11560.4	12662.9	8584.6	8448.34	7126.43	9887.02
miR9652	tae-miR9652-5p	CCTGTTTGTCATTAAGTTTCTT	0	3.08851	18.0417	27.6026	9.85392	0
miR9653b	tae-miR9653b_L+3R+1	CCGTGGCCAAGGTCTCTTGAGGCTT	9.87037	4.01506	39.5448	21.6669	2.58296	9.97492
miR9653a	tae-miR9653a-3p	TTTGAGACTTTGGCCATGGCC	0	0	0	0	0	181.003
miR9654b	tae-miR9654b-3p_1ss19GA	TTCCGAAAGGCTTGAAGCAAAT	0	0	0	3.97493	0	0
miR9655	tae-miR9655-3p	CAAGGGAAGGAAGTAGCCAAC	0	20.7297	1098.53	1030.76	332.643	312.255
miR9657b	tae-miR9657b-5p_2ss5TC18TC	TTCGCCGGAGAAGCATGCTGC	27.0744	23.9986	26.4812	24.7292	18.8758	7.33325
miR9657a	tae-miR9657a-3p	TGTGCTTCCTCGTCGAACGGT	23.1839	37.3039	87.4217	123.91	67.5319	90.5714
miR9658	tae-miR9658-3p	ATCGTTCTGGGTGAATAGGCC	18.9512	23.618	53.3412	37.352	15.2006	19.6773
miR9659	tae-miR9659-3p	TCCAATGGTTGTTCACGGCATC	0	54.5045	83.1118	61.4506	36.1055	64.1272
miR9661	tae-miR9661-5p_1ss14GA	TGAAGTAGAGCAGAGACCTCA	0	12.7294	11.2995	10.1102	0	21.7279
miR9662a	tae-miR9662a-3p	TTGAACATCCCAGAGCCACCG	2891.81	2481.78	3064.73	3146.81	2676.47	3184.87
miR9664	tae-miR9664-3p_L-1	TGCAGTCCTCGATGTCGTAG	0	15.2007	61.7164	29.2017	150.725	55.0094
miR9666a	tae-miR9666a-3p	CGGTAGGGCTGTATGATGGCGA	0	0	492.452	438.969	911.067	4812.26
miR9666b	tae-miR9666b-3p	CGGTTGGGCTGTATGATGGCGA	0	3.39736	255.114	213.333	318.23	674.451
miR9669	tae-miR9669-5p_R+1	TACTGTGGGCACTTATTTGACA	47.9186	55.7235	138.348	115.563	87.9559	96.0931
miR9672a	tae-miR9672a-3p_L+2R-2	TACCACGACTGTCATTAAGCA	42.3116	36.5203	40.6347	14.9446	4.82668	18.7917
miR9673	tae-miR9673-5p	TAAGAAGCAAATAGCACATG	0	0	0	2.48988	0	0
miR9674b	tae-miR9674b-5p	ATAGCATCATCCATCCTACCC	14337	13242.2	14830.9	14580	20374	19780
miR9676	tae-miR9676-5p	TGGATGTCATCGTGGCCGTACA	117.318	136.129	54.6379	55.5735	22.6666	30.4942
miR9677a	tae-miR9677a	TGGCCGTTGGTAGAGTAGGAGA	94.802	76.6647	0	0	0	0
miR9678	tae-miR9678-3p	TCTGGCGAGGGACATACACTGT	0	0	21.3138	14.4324	1128.29	1032
miR9772	tae-miR9772	TGAGATGAGATTACCCCATAC	1296.36	1081.38	996.079	1012.96	1147.93	911.76
miR9774	tae-miR9774_L+2	AACAAGATATTGGGTATTTCTGTC	115.08	264.588	142.473	52.3871	42.07	107.118
miR9776	tae-miR9776_L-1R+1_1ss18AG	TGGACGAGGATGTGCAGCTGC	214.78	190.038	157.92	166.818	143.173	145.033
miR9777	tae-miR9777_L+2	GCAGCAAACATATCTGAGCACA	152.654	98.0435	18.7287	18.7357	45.7624	13.8142
miR9778	tae-miR9778	TGCATCATCTCGAACTCGTCG	0	0	0	0	49.0657	35.9852
miR9779	tae-miR9779_L+1_1ss4TC	GCTCATGCAACGTCTGAGGAT	0	3.04942	0	0	0	0

## Sheet: Known other plant
		Norm reads of miRNA
miRNA ID	Sequence	HN-7	LN-7	HN-17	LN-17	HN-27	LN-27
bdi-miR156b-5p	TGACAGAAGAGAGTGAGCAC	80.9491	18.6039	14.1751	16.303	30.1313	14.5378
bdi-miR156h-3p_L+1	TGCTCACTGCTCTTCCTGTCATC	23.0627	31.6145	102.999	110.317	219.379	206.863
zma-miR156d-3p_L+1_1ss9TC	TGCTCACTCCTCTTTCTGTCAGC	8.98245	5.35922	27.5664	49.5876	63.9516	113.576
bdi-miR156h-3p	GCTCACTGCTCTTCCTGTCATC	0	0	6.05889	9.17649	9.44107	2.7517
sbi-miR156a	TGACAGAAGAGAGTGAGCAC	80.9491	18.6039	14.1751	16.303	30.1313	14.5378
hvu-miR156a_R-1	TGACAGAAGAGAGTGAGCAC	80.9491	18.6039	14.1751	16.303	30.1313	14.5378
ata-miR156a-5p	TGACAGAAGAGAGTGAGCAC	80.9491	18.6039	14.1751	16.303	30.1313	14.5378
zma-miR156a-5p	TGACAGAAGAGAGTGAGCAC	80.9491	18.6039	14.1751	16.303	30.1313	14.5378
osa-miR156a	TGACAGAAGAGAGTGAGCAC	80.9491	18.6039	14.1751	16.303	30.1313	14.5378
ata-miR156d-3p_L+1	TGCTCACTCCTCTTTCTGTCAGC	8.98245	5.35922	27.5664	49.5876	63.9516	113.576
bdi-miR156g-3p	GCTCACCCTCTCTCTGTCAGC	0	0	0	1.52978	0.860988	0
ata-miR156a-3p	GCTCACCCTCTCTCTGTCAGC	0	0	0	1.52978	0.860988	0
ata-miR156b-3p_1ss6TC	GCTCACTTCTCTCTCTGTCAGC	3.58389	0	0	0	2.90584	0
ata-miR156c-3p_L+1	TGCTCACTGCTCTATCTGTCACC	0	0	2.21088	2.10971	2.40958	1.37585
bdi-miR159a-5p_R+1	AGCTCCCTTCGATCCAATCC	113.944	162.7	129.279	159.926	103.983	110.303
bdi-miR159a-3p	CTTGGATTGAAGGGAGCTCT	328.379	470.362	257.169	320.458	283.521	198.206
osa-miR159a.1_L+1	CTTTGGATTGAAGGGAGCTCTG	94.3303	86.3224	9.48229	15.4671	85.2011	40.5799
lus-miR159b_R+1_1ss21CT	TTTGGATTGAAGGGAGCTCTTT	78.1876	101.274	22.1576	41.5217	179.176	150.494
bdi-miR159b-3p.1_R+4	TTTGGATTGAAGGGAGCTCTGGATC	2.16477	2.16196	0	0	2.70373	0
cpa-miR159a_R+1	TTTGGATTGAAGGGAGCTCTAT	1.92424	0	0	0	0	0
osa-miR160a-5p_L+2R-1	TGTGCCTGGCTCCCTGTATGCC	7.99032	8.13485	53.5775	44.3015	40.4275	47.6566
sbi-miR160a_L+1R-1	GTGCCTGGCTCCCTGTATGCC	3.87129	3.77774	11.5108	10.1893	7.99107	7.16642
smo-miR160a_L+1	CTGCCTGGCTCCCTGTATGCCA	58.7472	65.5095	60.1048	65.2296	73.0238	62.4022
osa-miR160f-5p	TGCCTGGCTCCCTGAATGCCA	7.91342	0	0	0	2.79526	0
zma-miR160a-5p_L+2R-1	TGTGCCTGGCTCCCTGTATGCC	7.99032	8.13485	53.5775	44.3015	40.4275	47.6566
sbi-miR160a_L+2R-1	TGTGCCTGGCTCCCTGTATGCC	7.99032	8.13485	53.5775	44.3015	40.4275	47.6566
ttu-miR160_L+2R-1	TGTGCCTGGCTCCCTGTATGCC	7.99032	8.13485	53.5775	44.3015	40.4275	47.6566
ata-miR164b-5p_L+1	CTGGAGAAGCAGGGCACGTGCA	5.77271	20.095	14.9008	14.1832	9.5397	12.7318
ata-miR164a-5p	TGGAGAAGCAGGGCACGTGCT	0	0	38.8156	36.9221	53.7105	18.5859
ata-miR164a-3p_L-1R+1	ACGTGCGCTCCTTCTCCAGCA	0	0	6.83121	7.50648	0	0
ath-miR164c-5p	TGGAGAAGCAGGGCACGTGCG	9.29045	12.9648	14.75	16.9483	9.00329	7.392
ata-miR166a-3p	TCGGACCAGGCTTCATTCCCC	8443.21	9081.48	3170.89	2817.65	4564	4010.29
ata-miR166c-5p	GGAACGTTGGCTGGCTCGAGG	42.9846	27.6484	0	0	0	0
ata-miR166c-3p	TCGGACCAGGCTTCATTCCTT	658.775	698.419	104.299	75.3802	225.438	138.806
ata-miR166d-5p	GGAATGTTGTCTGGCTCGGGG	137.189	135.102	46.684	67.6222	49.7461	33.6883
osa-miR166g-3p_L+1_1ss21TC	ATCGGACCAGGCTTCATTCCCC	97.0027	117.681	23.6713	13.5012	28.3979	16.0913
gma-miR166m_L+1	GCGGACCAGGCTTCATTCCCC	19.4788	25.8572	8.31943	0	7.03592	13.261
ata-miR166a-5p	GGAATGTTGTCTGGTTCAAGG	0	3.81177	0	0	0	0
ppt-miR166j_L-1R+1	CCGGACCAGGCTTCATTCCCC	4.32953	15.6102	0	0	0	0
ata-miR167f-3p_L-1R+1	AGATCATGCTGCAGCTTCATT	57.1983	60.7626	48.0986	25.9994	9.15073	18.8902
mtr-miR167b-5p_R+1	TGAAGCTGCCAGCATGATCTGT	0	0	11.0537	13.9413	7.54298	13.127
osa-miR167d-5p_R+1	TGAAGCTGCCAGCATGATCTGG	0	0	36.1546	28.9473	31.177	42.4438
osa-miR167d-5p_L+1R+1	CTGAAGCTGCCAGCATGATCTGA	0	0	3.91682	6.51105	2.51573	7.46981
ata-miR167a-5p	TGAAGCTGCCAGCATGATCTA	53.0426	49.0766	49.81	43.3214	38.0172	25.7072
ata-miR167b-5p	TGAAGCTGCCAGCATGATCTGA	124.031	111.288	633.788	576.06	647.629	888.526
ata-miR167b-3p	AGGTCATGCTGGAGTTTCATC	0	2.47081	18.4906	13.0615	17.9396	23.2857
ata-miR167d-3p	AGGTCATGTGGCAGCTTCATT	0	0	4.65031	3.73482	0	0
osa-miR168a-5p	TCGCTTGGTGCAGATCGGGAC	109.801	107.919	78.1507	83.7285	72.7562	71.9698
osa-miR168a-3p_L-3	CCCGCCTTGCACCAAGTGAAT	161.534	115.294	46.8291	49.633	39.4655	22.5834
ata-miR169d-5p	CAGCCAAGGATGACTTGCCGG	158.133	100.695	13.6101	14.8159	23.4359	6.88595
ata-miR169d-3p_L-2R+2	CAAGTTGTCCTTGGCTACACC	979.842	846.135	79.8101	60.2814	91.9201	26.6369
ata-miR169e-5p	CAGCCAAGGATGACTTGCCGA	62.8601	37.7249	5.462	4.7413	1.45292	1.77857
ata-miR169g-3p_L+1R-1	CGGCGAGTTGTTCTTGGCTAC	326.103	250.065	17.3564	7.09764	0	0
osa-miR169n	TAGCCAAGAATGACTTGCCTA	0	0	2.18285	2.09946	21.1823	2.7517
bdi-miR171c-5p	CGGTATTGGTGCGGTTCAATC	5.37583	0	1.96606	0	0	0
bdi-miR171b	TGATTGAGCCGTGCCAATATC	770.386	696.196	155.928	124.688	193.028	126.178
osa-miR171a	TGATTGAGCCGCGCCAATATC	1299.12	1235.32	171.608	113.006	41.6449	58.1304
bdi-miR171a_L-1	GATTGAGCCGCGCCAATATC	20.7709	23.4104	0.812819	0	0	0
osa-miR171e-5p_2ss2GA21AG	TATTGGCTCGGCTCACTCAGG	360.547	343.548	18.7536	12.3924	5.0987	0
ata-miR171b-3p_L+4_1ss16TC	GATCTGATTGAGCCGCGCCAATATC	0	2.77966	0	0	0	0
ata-miR171a-3p	TGAGCCGAACCAATATCACTC	0	0	0	2.36189	0	0
ata-miR172b-5p	GCAGCACCACCAAGATTCACA	25.1169	33.689	19.3923	25.1911	2.05418	43.3765
ata-miR172b-3p	AGAATCTTGATGATGCTGCAT	25.856	22.2396	35.5742	66.0335	20.0881	34.1273
ata-miR172c-5p_R-2	GTGGCATCATCAAGATTCACA	4.81059	0	0	0	0	0
ata-miR172c-3p	GGAATCTTGATGATGCTGCAT	179.586	161.687	63.1932	103.962	0	0
osa-miR319a-3p.2-3p_R+1	TTGGACTGAAGGGTGCTCCCT	507.476	387.215	192.96	210.383	537.287	608.304
zma-miR319a-3p_L+1R+1	CTTGGACTGAAGGGTGCTCCCT	32.4962	22.959	17.2889	11.8676	16.7499	24.2547
ata-miR390-5p	AAGCTCAGGAGGGATAGCGCC	191.293	161.971	63.0132	53.0622	57.9314	55.5626
ata-miR393-5p_L-1R+1	TCCAAAGGGATCGCATTGATC	330.998	324.7	44.3172	45.0935	40.733	36.7162
ata-miR393-3p_L+1R-1_1ss15TC	TCAGTGCAATCCCTCTGGAAT	284.426	365.329	67.8569	48.8287	53.5554	75.6029
osa-miR393a_R+1	TCCAAAGGGATCGCATTGATCC	11.197	0	10.4035	19.3744	0	0
ata-miR394-3p	AGGTGGGCATACTGCCAATGG	10.4543	5.18525	0	0	0	0
bdi-miR394	TTGGCATTCTGTCCACCTCC	353.55	286.002	47.2337	41.6003	140.805	98.3246
ata-miR396a-5p	TCCACAGGCTTTCTTGAACTG	1725.98	1868.67	1085.44	967.378	762.199	963.836
ata-miR396e-5p	TTCCACAGCTTTCTTGAACTG	2366.42	2263.82	931.374	771.727	721.697	709.043
ata-miR396e-3p	GTTCAATAAAGCTGTGGGAAA	31.3284	21.4131	0	2.11996	0	0
ata-miR396c-5p	TTCCACAGCTTTCTTGAACTT	134.099	143.999	22.328	15.6435	2.90584	7.392
osa-miR398b	TGTGTTCTCAGGTCGCCCCTG	0	0	3.65769	0	0	0
sbi-miR399a	TGCCAAAGGAGAATTGCCCTG	113.331	27.3986	108.831	9.36243	15.4289	12.4113
ata-miR399b-5p	CAGGGCGCTTCTCCTTTGGCA	0	0	12.207	0	0	0
hvu-miR399	TGCCAAAGGAGATTTGCCCCG	0	0	53.6816	24.3139	61.7062	65.6063
osa-miR399d	TGCCAAAGGAGAGTTGCCCTG	57.9504	29.8158	12.6676	0	0	0
ssl-miR399	TGCCAAAGGAGAATTGCCCGG	0	0	1.95077	0	0	0
mtr-miR408-3p	ATGCACTGCCTCTTCCCTGGC	0	0	7.54745	0	0	0
gma-miR482b-3p	TCTTCCCTACACCTCCCATACC	0	31.1891	7.31537	0	11.7401	0
ata-miR528-5p	TGGAAGGGGCATGCAGAGGAG	28.4755	38.6762	38.4984	45.5999	23.0198	3.43963
osa-miR530-5p_R+1_1ss20AG	TGCATTTGCACCTGCACCTGC	30.9489	4.95531	10.8622	0	2.51573	0
osa-miR530-5p_L+1	CTGCATTTGCACCTGCACCTA	133.857	125.787	109.33	60.5152	29.5421	0
osa-miR530-5p_R+1	TGCATTTGCACCTGCACCTAC	52.2527	52.3267	48.6331	35.705	16.0392	0
bdi-miR531_L-4R+1_1ss5CT	TTCGCCGGAGCAGCGTGCTGT	12.4925	16.9097	37.7493	32.6312	22.6081	18.0956
osa-miR827	TTAGATGACCATCAGCAAACA	40.6677	33.6868	566.008	173.531	682.111	1002.14
bdi-miR827-5p_1ss6TC	TTTTGCTGGTTGTCATCTAACC	0	0	15.7098	2.62433	8.30351	7.09931
osa-miR827_L-1	TAGATGACCATCAGCAAACA	0	0	6.28745	0	13.5289	20.2495
bdi-miR827-5p	TTTTGTTGGTTGTCATCTAACC	0	0	0	0	2.05418	0
ppt-miR894_L-1R+1	GTTTCACGTCGGGTTCACCA	0	7.93879	6.8812	2.80111	21.5583	11.2691
zma-miR156l-3p_L+1	TGCTCACTGCTCTATCTGTCACC	0	0	2.21088	2.10971	2.40958	1.37585
osa-miR2118c	TTCCCGATGCCTCCTATTCCTA	4.32953	2.47081	0	4.74685	0	6.6528
gma-miR2118a-3p_R+1	TTGCCGATTCCACCCATTCCTA	0	0	3.90153	0	0	0
osa-miR1425-5p	TAGGATTCAATCCTTGCTGCT	24.0225	6.09884	0	0	5.81167	0
osa-miR1432-5p_R+1	ATCAGGAGAGATGACACCGACA	15.4935	3.04942	0	0	2.58296	0
hvu-miR1436_L-2R+2	ATTATGGGACGGAGGGAGTAC	0	9.12853	0	0	0	0
bdi-miR1878-3p_1ss14AG	ATTTGTAGTGTTCGGATTGAGTTT	15.7934	11.4563	9.30632	8.97397	6.63284	7.49455
ata-miR5062a-5p_1ss9AG	TGAACCTTGGGGAAAAGCCGCAT	682.726	677.843	682.516	632.006	657.129	797.84
ata-miR5062b-5p	GCGGATTTTTCACCAAGATTCAAG	0	4.01506	0	2.64996	2.51573	3.44633
bdi-miR5062a_L+1_1ss23CA	CTGAACCTTGGGGAAAAGCCGCAT	4.81059	10.0779	10.2893	6.72981	18.5431	22.353
osa-miR5072_L-3_1ss5TC	TCCCCCAGCGGAGTCGCCA	0	0	0	0	2.51573	0
osa-miR5082_L-1R+1_1ss21TC	GCGATGATGGCCGCGCGGGCTCAC	0	0	0	0	2.51573	3.55714
osa-miR5083	AGACTACAATTATCTGATCA	48.7992	70.1832	0	0	6.94912	0
rgl-miR5139_L+1	GAAACCTGGCTCTGATACCA	0	0	2.18285	0	0	0
ata-miR5168-5p	GGGTTGTTGTCTGGTTCAAGG	5.82382	10.6174	0	0	0	0
ata-miR5168-3p	TCGGACCAGGCTTCAATCCCT	5409.06	5692.06	559.577	637.953	511.346	453.904
ath-miR8175	GATCCCCGGCAACGGCGCCA	0	0	0	2.09946	0	0
ata-miR9674c-3p_1ss17TC	GGTGCTATGGATAAATCCAAC	0	8.189	0	0	0	0
ata-miR9674a-3p_L-1R+1	TAAGATGGCTGATGCTATGGA	0	0	0	0	2.90584	10.9252
ata-miR9772a-5p_L-2R+2	AGATGAGATTACCCCATACCC	39.9505	47.1964	30.0339	21	19.9775	15.8424
ata-miR9863a-5p	TGTTATGATCTGCTTCTCATC	13.7498	14.6711	18.3474	27.1095	19.042	11.6975
ata-miR9863a-3p_1ss9TC	TGAGAAGGCAGATCATAATAGC	177.169	136.341	103.442	152.247	143.218	140.408
ata-miR9674b-3p	TGAATTTGTCCATAGCATCAG	274.238	242.259	191.3	242.4	223.602	114.064
ata-miR9677-5p	TTCCACTCTACCAACAGCCACG	3.84847	7.01224	0	0	0	0
ata-miR9772a-3p	AGGGGGCAATCTCACCTCAAC	143.549	79.6352	30.5911	33.4467	33.1792	24.6177

## Sheet: novel
Novel		Norm reads of miRNA
miRNA ID	SeqTence	HN-7	LN-7	HN-17	LN-17	HN-27	LN-27
PC-5p-53886_56	AGTGGCACGAGTTCAGGCTGTTGA	0	13.2943	4.39466	2.11996	0	0
PC-3p-80129_22	AACAACCTAAACTCCAGCCACTGA	0	0	2.43846	3.17995	0	0
PC-5p-34728_131	CCTACTCCATCGAACACCACCTCC	0	0	12.8572	8.18923	10.1757	5.13809
PC-3p-62662_40	AGGTGGTCTTCGATGGAGGTGGAG	0	0	2.45757	2.91495	5.70109	0
PC-5p-91507_16	TCGCCGGCGAGCGCCTTTCGC	0	2.47081	0	2.48988	0	0
PC-5p-124523_8	TTTTTAGCACCGGTGCCTATT	0	0	0	0	2.05418	0
PC-3p-123779_8	AATAGGCACCGGTGCTACAGA	0	2.47081	0	0	0	0
PC-3p-23197_267	ATGGGGAGATCTTGCCTCAAC	0	6.13793	27.6847	19.0731	12.0912	11.6711
PC-3p-4780_1750	CATCCTATGGATCAAGAAACG	0	4.06674	135.352	231.028	103.724	101.175
PC-5p-12716_642	TCAGAGCCATGGCCAGCTACA	0	0	110.836	100.774	79.3933	75.3885
PC-3p-15988_474	TAGCTTGGCCATGGCTGTGAAA	0	0	89.6204	101.779	50.9216	206.246
PC-5p-90679_16	TGGGCGTACGGAACACGGGTG	0	0	1.96606	2.48988	0	0
PC-3p-73276_28	TCTCTGCCAATTCTTCGTGTT	0	0	2.45757	2.62433	2.05418	0
PC-5p-73963_27	TAAGCACCGGTGCTTGTTTGT	0	0	0	0	0	10.5655
PC-5p-85247_19	GAAGAGGCGCAATGCTCACGTTGCT	0	0	1.95077	2.91495	0	0
PC-5p-49531_67	TGCTGCACGATTGAGCCCTCACCA	0	0	3.16999	11.0862	3.08126	0
PC-5p-31100_160	TGCAGGGTGCAGTTGGGTCAC	11.5873	13.3275	8.69082	16.1996	2.31095	0
PC-5p-56755_50	TCTTTAAGCGCCATTTGTTTT	0	0	5.21323	8.28903	0	0
PC-5p-53742_57	TTCGCCGGTGACGCGTTTT	0	0	0	0	16.789	0
PC-5p-82672_20	ACGTATCAGGGGGCTGCACGAGG	0	10.2438	0	0	0	0
PC-5p-79158_22	CTTTCCGCCCAGGTCACTCAGG	0	0	5.73184	0	0	3.55714
PC-5p-74344_27	AACATCCGTGGAGCTCTCACT	0	0	0	0	7.64366	0
PC-3p-48835_69	TTACATGGAGGTGATGTGGGT	0	0	16.7377	16.8949	2.05418	0
PC-3p-99082_11	TTTGCCGCGGCAGCCATGAAT	0	0	0	0	6.1193	0
PC-3p-54392_55	ACCGGGACTAAAGGGTGCGATGCC	0	0	3.91682	0	11.2147	0
PC-3p-106607_10	TTGAAGGTCAACATACCCAGT	0	0	0	0	3.22871	0
PC-5p-79895_22	ATTGACCCTCCACCCAGCTTC	0	0	1.95077	0	4.52019	0
PC-5p-21478_303	AGCACTGCCGCACTACCCGGTCAG	0	0	0	8.98678	21.0014	76.5034
PC-3p-26814_209	AGCTCTGCTACCAAGTTGTTGTGG	0	10.1334	18.3745	18.8376	14.5733	0
PC-3p-72791_28	ATTGACCCAACTGCAGGTGCA	0	0	4.40643	0	2.79526	0
PC-5p-55729_52	AGCTTCTCCTTCGTTCCTGTG	0	0	3.27427	2.48988	6.20155	3.87712
PC-5p-28624_187	TGACAACCATCCCCACCGCTTC	31.2872	39.8296	19.1912	16.1101	6.60133	23.1285
PC-3p-48969_69	ATCCTCTCCAATCCCCTTAAC	3.58389	2.47081	2.94909	6.06158	5.21678	0
PC-3p-58358_47	GTGCGCGCGGCGTCGTCGAAC	0	0	8.47216	3.67406	0	0
PC-5p-36040_123	CGTTTCTCCTTCTTTTCCTTG	0	2.47081	2.92615	2.62433	9.32411	23.9133
PC-3p-79983_22	GGCGTCGGTTGGCCACCGTGGCAC	0	7.37333	0	0	0	0
PC-5p-51242_63	GGCACTGCCGTACTGTCCGGACA	0	0	4.16258	4.23993	2.05418	8.23375
PC-3p-91983_16	TAGATATAGGCACCGGTGCTT	0	0	0	4.58934	0	0
PC-5p-73965_27	TTGCTCGGTGATAACCCTCCC	0	0	0	2.88676	2.05418	2.7517
PC-5p-35683_125	CTACAAACTTTCCGCCCAGGTCAC	0	0	28.6208	2.38496	13.816	0
PC-3p-43479_87	TACACCTGACCGCTTCTCCCTC	5.37583	24.2195	0	2.88676	0	0
PC-5p-37558_114	AGCACTACCGCCGCTGACCGGACA	0	0	7.17928	6.72981	17.3296	0
PC-5p-103654_10	ATGTGGCCGTCGGTGTTGGAC	0	0	0	0	2.56772	0
PC-3p-88401_17	TAACGAGCATTGCACCTCTTTT	0	0	1.96606	2.38496	0	0
PC-5p-86152_18	ACCTGCGTTTGGCTGTATGACAGG	0	6.84639	0	0	0	0
PC-3p-44303_84	AGTGACCCAACTGCGCCCTGC	0	0	6.85444	11.4485	3.59481	0
PC-5p-59308_46	ACTGATAGGATGGGTCATATCTGT	4.81059	13.3427	0	0	0	0
PC-3p-23196_267	ATGGGGTAATCTCACCTCAAC	57.229	27.6223	8.63471	7.02054	6.39018	0
PC-3p-70304_31	TGAGAGCTGCTCAGATGTCCA	0	0	4.94037	3.14919	0	0
PC-3p-83689_20	TCAACGAGCATTGCGCCTCTTT	6.15649	3.08851	0	0	0	0
PC-5p-64926_37	TGAATCCTCGCCTGTACC	0	0	2.70333	5.11421	2.58296	0
PC-3p-46607_76	TTGTGAGAGCTCCTTGGATGT	0	0	9.33342	7.35228	3.33804	0
PC-3p-67754_34	AATGGAAGTCAAGTATTT	4.92785	4.57413	0	0	3.07478	0
PC-3p-64604_38	TTATGACTTCTCTTAGACAGT	0	0	1.95077	5.16301	0	4.12755
PC-5p-61771_42	ATTGGCTCGGCTCACTCAGGT	10.7336	6.51911	0	0	0	0
PC-5p-77464_24	GTCCCAGTTCTGTAACCGGCACTA	3.58389	5.52023	0	0	0	0
PC-3p-15070_514	AGGTACCAGATAGGCCCTGCT	0	0	44.4974	60.8336	40.7005	25.19
PC-5p-61586_42	CGCTTCTCCTTTGTTCCCGTG	0	0	0	6.16394	5.66423	0
PC-3p-48973_69	CAGCTGTAGGATGAGTAGGACGGC	34.9542	33.7443	0	0	0	0
PC-3p-21502_303	TCCTCCGGCGAGCATGGCTCC	38.3728	22.6615	30.0843	33.9202	24.8422	0
PC-5p-105852_10	TGCAGCTTCTCCTAGAATCGC	0	0	0	0	2.56772	0
PC-5p-31256_159	TCCATAGCACCAGCCATCCTA	0	0	8.89958	12.5363	12.9937	12.7475
PC-5p-59513_45	AATCCGACCGCTACCCAACTTC	0	0	5.63521	0	5.92203	0
PC-5p-69080_32	GCACCTGAGCAGCTCTTGGCA	0	0	2.43846	2.36189	3.63383	0
PC-3p-95359_13	TCTAGTAATTTTTCTACCTACTTC	0	4.01506	0	0	0	0
PC-3p-107435_9	ACCCTCCATGATTGTCATTCCA	0	0	2.21181	0	0	0
PC-5p-80180_22	TTGGGCCTGGCTCGCTGGAAACGC	0	7.59031	0	0	0	0
PC-3p-50237_65	TGTTCACGTACGCCCATCCT	0	0	3.65769	2.09946	9.70762	3.44633
PC-5p-50492_65	TGAAGAGCGCGGGCAGCACAA	6.73483	4.01506	7.34982	2.36189	0	0
PC-3p-48488_70	TACTTCTCCTGGCACTGCACA	13.3724	16.8423	0	0	0	0
PC-5p-65814_36	TTAGTCCCGGTTGGTGCCACC	0	0	2.19461	0	5.53965	3.44633
PC-3p-105073_10	TATTGGGTATTTCTGTCTTTAA	0	3.08851	0	0	0	0
PC-5p-56245_51	TTATGGCATCACCGCCTTGGC	0	0	0	5.23231	6.02396	5.13809
PC-3p-60374_44	TGAGCATTGCGCCTCTCTTTT	0	0	6.27755	2.38496	2.82449	0
PC-3p-89004_17	ACACCCTACCGCCAGGTTCCTGAC	4.32953	2.47081	0	0	0	0
PC-3p-106214_10	AATAGGCACCGATGCTTCAGA	0	0	0	2.64996	0	0
PC-5p-40854_98	AGCTTCTCCTTCGTTCCCGTG	0	3.81177	4.96747	11.2498	8.17996	0
PC-5p-75729_26	CCCACGGCCATGGCCAAGGTC	0	0	0	2.09946	0	7.43425
PC-5p-53780_57	ATCGCCCCTCTCCCCAACTTC	0	4.06674	0	9.80153	3.33804	0
PC-5p-98215_11	TCGGGACTAGTCGATCGAGTC	0	0	0	0	2.82449	0
PC-3p-99428_11	TTGGGTATTTCTGTCTTTAA	0	4.19295	0	0	0	0
PC-5p-84547_19	TTCTCCCAGAATCGCCACTTC	0	0	0	5.52305	0	0
PC-3p-64454_38	CGAAGCTAGAGGTTGGTTCTT	0	0	4.69461	5.63907	0	0
PC-5p-97221_12	TCCACCCAGCTTCTCCCAGAA	0	0	0	0	3.08126	0
PC-5p-95508_13	TTTGGTCCCGGTTGGTGGCACCA	0	4.01506	0	0	0	0
PC-3p-51493_62	CTCATCGGATGTTATTTGGCCATC	0	0	0	0	9.7661	11.2403
PC-3p-49354_68	TACACCTGACCGCTTCTTCCTC	0	10.2363	4.40643	6.58132	0	0
PC-5p-71955_29	AGATACATGTGGCCGTCGGTGTCG	0	0	3.54712	4.23993	0	0
PC-5p-67930_33	TCTAGGCGTTGCACTAGTGGT	0	0	2.94909	5.54184	0	0
PC-3p-96840_12	TCTAGTAATTTTTCTACCTACTT	0	3.70621	0	0	0	0
PC-3p-97974_11	TCCTTGCGTCAACTAAAGTTG	0	0	0	0	3.07478	0
PC-3p-60928_43	CGAGCGTGGCTCCGGCGTCGC	0	0	5.63139	5.27685	0	0
PC-3p-66177_36	CCGTGGCACCTGTAACGTGGGACC	4.92785	11.9148	0	0	0	0
PC-3p-21085_312	GAAATGTTGGGCGGCTGTGGCACA	0	0	20.6348	25.5473	44.3538	3.43963
PC-3p-88087_18	AGAAATAGGCACCGATGCTTC	0	0	1.95077	0	2.56772	0
PC-3p-104486_10	CGAACCGTAGGGTCCGCACGCTT	4.81059	0	0	0	0	0
PC-5p-30718_164	AACTGCTCCCTCCGTAAACTA	49.0949	38.605	2.4557	6.72981	15.0023	0
PC-3p-39086_106	TTGATTTTCCTCTATAAGCGCATC	0	0	13.3063	12.076	2.31095	0
PC-5p-83343_20	CGGTTCGTGACGGCAACCGGCACT	3.58389	3.70621	0	0	0	0
PC-5p-83549_20	TACCCTCGCCGGAGTAGCGTG	0	0	0	0	0	6.87925
PC-5p-73182_28	ACTGATAGGATGGGTCGTATTTGT	4.32953	2.47081	2.70333	0	0	0
PC-5p-32982_144	TTCGTCGGAGCAGCGTGCCTGGC	9.3566	10.0944	20.7489	23.5935	10.9827	0
PC-3p-99899_11	ACCCGTGTGTCAGTGACTCAAAGG	0	0	0	2.91495	0	0
PC-5p-40444_100	CACCTGCGTTTGGCTGTATGACAG	19.13	16.9809	0	2.88676	0	0
PC-3p-43899_85	TTGCCGAGAGCTGCTCAGATG	0	0	4.16067	9.49371	9.14208	0
PC-5p-31845_154	CAGCTTCTCCCAGAATCTTGAACC	0	0	7.70779	7.65924	11.3522	21.0441
PC-3p-27790_197	GACGAACACAGACCAACCAGA	16.0407	5.9014	26.593	24.614	21.4445	21.6486
PC-5p-16828_441	CTTGAACTTCTCCATAGCATC	23.8764	11.6587	29.3352	39.9784	17.2873	17.1554
PC-5p-12079_682	TACCCTCGCCGGAGCAGCGTG	21.8399	27.451	41.0759	52.0176	30.5411	43.5584
PC-3p-65997_36	TTGCCATAGGCATAGCCCTGC	0	0	0	5.42544	2.58296	3.55714
PC-5p-103897_10	TATTGCAGGATGGCAGGCACACGA	0	0	2.43846	0	0	0
PC-5p-11080_759	AGTGGCACGAGTTCAGGCTGTT	21.2131	72.2113	57.4824	56.4207	29.7274	0
PC-3p-16381_458	ATTGAACTAAGGAGGGGTGGA	40.3985	35.7857	18.597	21.6225	23.1726	18.6487
PC-3p-54345_55	TACACCTGACCGCGTCTCCCTC	0	14.5618	0	4.60984	0	0
PC-3p-101898_10	TTTTCGGGCGGAGGGAGTATT	0	0	0	2.64996	0	0
PC-5p-28999_182	ATAGTGTGGCGCCTAGCTCTCAGG	0	0	10.4382	12.5778	16.1714	15.6234
PC-3p-86174_18	AAAATCACCCGTGTTCCGTACGCC	0	0	2.45757	0	2.2362	0
PC-5p-29345_178	TTGTCCATAGCATCCGCGATC	3.58389	0	16.6463	9.31217	13.6861	9.81131
PC-5p-73478_28	TTTATGCTCTTGGCTTTGGCT	0	0	0	5.37664	0	3.09566
PC-5p-97061_12	TAAATTTCGTCAGTGCCTCCCC	0	0	0	0	3.35431	0
PC-3p-11233_746	AGTGGCCCAACTGCACCCTGC	22.1752	37.8905	57.5874	65.1871	33.3548	8.6653
PC-3p-15550_492	AGTCTCTGCCAATTCTTCGTG	66.0646	63.9507	50.7034	47.4617	46.1925	34.2191
PC-3p-80455_21	TTTTTGCCACGCCTTCTAGG	0	0	2.4557	0	3.35431	0
PC-5p-86232_18	AGGGAGAAGCGCAGTGCTCACCTG	0	0	0	4.76992	0	0
PC-5p-18073_397	ACCATGGCTGTTGCTTTTCTT	0	0	69.4825	66.3597	26.4273	26.2953
PC-3p-75368_26	TACGTCAGAGGAGCCTCGTCC	0	0	1.95077	4.74429	0	0
PC-5p-35112_129	GCCACAGGTGTTCTCGCTAGA	0	0	19.888	22.4644	15.5018	13.9273
PC-3p-97746_11	TGATGATCGTGTGCCTGCCATCCT	0	0	0	0	2.82449	0
PC-5p-69808_31	GTATGAGCCCCGTGGACTAGCGAA	0	10.153	0	0	0	0
PC-3p-56307_51	TATTATGGTGCGGAGGGAGTA	12.3576	7.49733	7.60127	4.58934	0	0
PC-3p-70323_31	CGGGAACGAACGGAGGAGCGAC	0	0	0	0	8.84845	0
PC-5p-67990_33	ACATCTGACAAGCTCTCCGCA	0	0	0	0	0	11.9661
PC-5p-80853_21	GGTGGCACCAACCGGGACT	4.92785	0	0	0	3.22871	0
PC-5p-16963_436	AGGATGTGAGGCTCGACCTGTCGT	0	0	91.2358	31.739	74.0724	0
PC-3p-50233_66	AAAGGCTCGAGGTGAAGAGGAGGA	0	2.47081	8.10846	6.86169	0	0
PC-3p-72829_28	ACAGTGTGGCGCCTCCAAGCTAGG	0	0	3.19484	3.97493	0	0
PC-5p-40767_98	TAGCTCTCGGCAAAAAAGACAAAT	0	0	11.8414	8.43373	5.12896	0
PC-3p-73002_28	AATAGGCACCGGTGTTTCAGA	0	0	1.96606	0	3.55158	3.87712
PC-5p-48529_70	TACACGTCAGTCGGCCGATCGTGG	0	0	18.605	23.8455	0	0
PC-3p-13925_573	AGGATGCACTCCTTCCTCAAG	4.81059	16.7912	9.08957	10.9775	87.2981	55.2946
PC-5p-58196_48	AGCACCGGTGCCTATTTCTACAGG	0	0	0	0	10.3707	4.34761
PC-3p-97944_11	TCCGACACCAACGGCCACATG	0	0	0	0	3.07478	0
PC-3p-103381_10	TATTTCGTTCGTGGAGAGGAA	0	0	0	2.64996	0	0
PC-3p-18659_378	ATCCGTGTGCCTCGTTCCAACA	0	0	92.4449	65.0218	117	88.0791
PC-3p-39326_105	AGTGACCCAAAGGCAGGTCCC	18.2806	22.2858	0	0	2.79526	0
PC-3p-97006_12	TTATTCTTTCTTCTCCTCTTTTTT	0	0	0	0	3.08126	0
PC-3p-42744_90	TCTAGTAATTTTTCTACCTACTTA	17.5473	18.8536	0	0	0	0
PC-3p-46707_76	TATAATTTTTGCTTCCGCCGC	0	0	4.95218	9.96635	5.61975	0
PC-3p-30883_162	TTTTTTGCCGAGAGCTGCACA	0	0	16.958	13.7945	13.0782	0
PC-3p-29883_172	CGAGGCTAGAGGTTGGTTCTT	0	0	13.5849	14.1648	11.7943	10.0991
PC-5p-47389_74	ATCGGCTCCGGCGCCATCGCT	0	0	4.16067	11.2785	4.81917	0
PC-3p-97184_12	CGGTTGTGATTTCGCGAGAGGCAC	0	0	0	3.17995	0	0
PC-3p-12800_636	CGAGCCTCACATCCTACCTCGCCC	0	0	86.692	72.7871	53.7711	61.3002
PC-5p-26413_215	TTCACTCCATGGGCAACCTTG	4.03187	22.5534	9.06821	22.8417	0	11.1666
PC-5p-98077_11	TTTGAGTCACTGACAGGTGGG	0	0	0	2.88676	0	0
PC-5p-76359_25	CGCTTCTCCTTCGTTCCCGTG	0	0	0	0	6.66959	0
PC-3p-40666_99	TACACCTGACCGCTTCTCTCTC	0	31.9935	0	2.91495	0	0
PC-5p-9458_913	TCATTGACCCCCTTTTGTTTT	0	0	127.42	108.604	132.745	0
PC-3p-60057_44	CTATCCGGGACTCCATTCCAGAAC	0	0	2.70333	2.09946	2.31095	6.60823
PC-5p-31567_156	ATTGATCTCTCCGTTGATTCT	0	0	9.7475	12.6497	15.2613	6.62882
PC-5p-83881_19	AGTTGGGTCACTGACAGGTGG	0	0	2.43846	2.80111	0	0
PC-3p-42726_90	TATGGGTAATCTCAACTCAAC	0	0	6.88923	0	5.68801	16.1351
PC-3p-33976_137	TGAATGCCACGCGTCATCCAT	0	0	5.43987	14.8074	0	24.5665
PC-3p-56547_51	GATATAGGCACCGGTGCTTCA	0	0	5.72997	14.949	2.58296	0
PC-3p-52574_59	TTTTTGCCACGCCTTCTAGGA	0	0	4.91327	2.48988	8.92752	0
PC-5p-104017_10	TCCGTCCCGCAATATAAGATC	0	4.51859	0	0	0	0
PC-5p-50179_66	AGTCGGGACTAGTCGATCGAGT	0	0	1.95077	6.06158	7.01419	3.43963
PC-3p-99981_11	TTTTGGTATGGAGGGAGTAAT	0	0	0	2.91495	0	0
PC-5p-44904_82	CTTGGGCCTGGCTCGCTGGAAAC	23.0608	14.7983	0	0	0	0
PC-3p-80629_21	TTGGGTAGCGGTCGGATTCTGG	0	0	0	0	5.9871	0
PC-5p-21100_312	TTGCCTTTCCTGCAGCCATC	0	0	26.6532	35.3815	8.86029	17.3919
PC-5p-34790_131	TTTACCCAGCTTCTCCCAGAATCT	0	0	14.9588	16.4962	21.0381	0
PC-3p-35202_128	TCAACGAGCATTGCGCCTCTTTT	17.0909	12.8218	8.05426	7.38912	0	0
PC-3p-71987_29	AAATCACCCGTGTTCCGTACGCCC	0	0	2.19461	0	5.98062	0
Tae-miR159a-p5	GAGCTCCTATCATTCCAATGA	38.0678	18.1305	14.9011	22.0505	19.9016	7.91114
Tae-miR164-p3	CATGTGCCTTTCTTCTCCACC	57.2283	67.5573	164.532	158.535	130.688	142.897
Tae-miR396-p3	TCTCCGCCTGTTGATGGTTCA	0	0	10.4984	7.7616	0	3.09566
Tae-miR399-p5	GGGCGCTTCTCCCTTGGCACG	0	0	4.40834	0	2.31095	0
Tae-miR408-p5_1ss20GA	CAGGGATGGAGCAGAGCAAAG	0	0	15.8143	16.3696	21.826	16.7759
Tae-miR530-p5	TGCATTTGCACCTGCACC	0	0	1.95077	0	0	0
Tae-miR531-p5_2ss11CG20AG	CTCGCCGGAGGAGCGTGCAGC	17.3404	16.4644	18.2837	26.642	15.9753	19.1548
Tae-miR1117-p3_2ss6AC21GC	TTAGTCCCGGTTCGTGGCACCAAC	0	0	8.8419	6.85913	10.374	2.7517
Tae-miR1120a-p5_2ss9AG20AG	TCCGTCCCGTAATATAAGAGC	0	0	0	0	0	12.2655
Tae-miR1122a-p5	CAAGAATTTTGGGACGGAGGGAGT	0	0	21.7865	21.1632	18.0608	0
Tae-miR1122a-p3	ATATTTTAGAGTGTAGATTCACTC	0	0	4.38922	11.9043	3.33804	3.44633
Tae-miR1122b-p3_1ss5GT	ATATTTAGGAACGGAGGGAGT	5.37583	3.39736	10.9007	9.85289	15.4531	9.15742
Tae-miR1123-p3_1ss6AC	GAATGCCACGTGTCATCCATCAGG	0	0	2.21181	0	3.33804	2.7517
Tae-miR1123-p3_1ss19TC	ACGTGTCATCCATCAGGACGGGTC	0	0	1.96606	5.93482	15.1291	13.2139
Tae-miR1127a-p3_1ss11CG	CAAGTAATTCGGAACGGAGGGAGT	0	0	2.46158	2.37471	1.15547	1.97619
Tae-miR1127b-p5_1ss3TC	TCCGTCCGGAAATACTTGTCC	3.84847	11.277	12.0348	5.92201	19.9873	0
Tae-miR1128-p3_1ss10CG	TGATGACAAGTATTTCCGGACGGA	0	0	0	0	3.91336	0
Tae-miR1131-p5_1ss20GC	TTAGCACCGGTTCGTGCCACGAAC	0	0	0	0	2.90584	0
Tae-miR1134-p5_1ss2CG	TGTTCTTGTTGTTGTTGT	0	0	0	0	2.79526	0
Tae-miR1135-p5_1ss9AG	CTCCCTCCGTTCGGAATTACTTGT	0	0	1.10591	2.11996	4.32544	0
Tae-miR1135-p3_1ss11CG	CAAGTAATTCGGAACGGAGGGAGT	0	0	2.46158	2.37471	1.15547	1.97619
Tae-miR1136-p5	TCCGAATTACTTGTCGCAGGT	0	0	8.20993	8.23974	9.94519	18.7711
Tae-miR1137a-p5_2ss9GA20GC	TCCAAAATAGATGACCCAACT	0	0	13.3411	28.3817	2.2362	1.58095
Tae-miR1137a-p3_1ss9CT	CATCTATTTTGGAACGGAGGGAGT	22.8593	31.8865	25.25	8.68799	23.814	22.7119
Tae-miR1137b-p3_2ss9TG18AG	ATCTATTTGAGAACGGAGGGA	0	0	26.9047	18.7644	15.7575	0
Tae-miR5062-p3	GCGGATTTTTCACCAAGGTTCAAG	0	0	0	2.11996	0	0
Tae-miR5175-p5_1ss1AT	TTTACTCGTCGTGGTTTTAGT	0	0	0	0	14.0598	3.44633
Tae-miR5384-p5	TTCGCCGGTCGCGCGTTCCCC	578.676	576.905	686.042	627.291	489.037	132.011
Tae-miR6197-p3	TTACATTTGTGTACAGAGGGA	26.176	18.1663	23.8937	21.3407	26.9516	9.72448
Tae-miR7757-p3_1ss19AG	TGGATAGTTTGAGGTTTTGTTT	0	0	0	2.64996	11.4921	10.1347
Tae-miR9653b-p3	GCCTTGAAGACTTTGGCCACGTC	19.5119	6.48001	21.0645	36.4439	0	4.7387
Tae-miR9653a-p5_1ss17GT	CCATGGCCAAGGTCTCTTG	0	0	8.75075	4.11328	0	0
Tae-miR9657c-p5_1ss20TC	CGTTCGCCGGAGAAGCATGCT	96.6191	110.632	134.88	160.121	113.663	17.3803
Tae-miR9657a-p5	CGTTCGCCGGAGAAGCTTACT	251.545	304.232	433.589	525.887	353.035	434.37
Tae-miR9658-p5	ACCGATTCTCCCAGAATTTT	0	0	0	2.64996	0	0
Tae-miR9660-p3	TGATTTCTCCTTTGCTCGAGT	0	0	0	2.09946	0	0
Tae-miR9662a-p5	GCGGCTCTGTGGTGTTCAAGC	112.306	94.7424	76.5786	62.0384	66.8156	46.1967
Tae-miR9662b-p5	GCGGCTCTCTGGTGTTCAAGC	152.875	127.956	30.7536	33.7944	18.3805	14.9138
Tae-miR9665-p5_1ss24TC	GTTTGACTTTGCACTGCTAGCGGC	0	0	0	6.0949	18.1975	52.3079
Tae-miR9665-p3_1ss21CT	GTCCGGGCAGTGCGGCCGTGTAC	0	0	0	0	2.90584	4.47152
Tae-miR9666a-p5	TTCGCCATCATACGCCCAACC	0	0	21.7282	27.4271	30.1142	100.874
Tae-miR9669-p3	GCAAATAGTGCCCTTAGTATG	13.5889	2.47081	24.4586	21.8519	29.0622	12.5514
Tae-miR9672a-p3_1ss3GA	TAAGACACCACGACTGTCATT	13.0439	9.82513	2.45757	3.78552	0	0
Tae-miR9672b-p5	CAGTCGTGGTGTCCTAGGTGA	93.7156	124.935	29.7496	33.3154	10.3143	0
Tae-miR9673-p3	TGTGCTCTTTCCTTCTTACCC	22.264	18.411	24.2224	23.2848	27.1966	28.4204
Tae-miR9675-p3_1ss17TG	ACTCTCGTTTTGCCTGGCATC	0	0	0	2.11996	2.58296	0
Tae-miR9677b-p5	ATGCTCGTCTCCTACTCTACC	10.4687	4.63277	1.95077	0	0	0
Tae-miR9777-p5_2ss5CA18TC	GTGCAGTGATGATTGCTCT	27.1643	12.4526	1.95077	2.11996	0	0
Tae-miR9779-p3	TACCTATGATGAGTTGCGAACT	360.515	244.496	43.222	39.8461	93.0826	11.3575
Tae-miR9783-p3_2ss8AG21AC	AGAAATAGGCACCGGTGCTTC	12.0353	8.20197	17.4377	16.3083	22.4987	8.2551
Tae-miR9783-p3_2ss5AG18AT	AATAGGCACCGGTGCTTTAGA	0	0	0	0	3.22871	0
Tae-miR156b-p3	GCTCACCCTCTCTCTGTCAGC	0	0	0	1.52978	0.860988	0
Tae-miR159b-p5	AGCTGCTTGTTCATGGTTCCC	0	1.2354	2.33966	0	0	0
Tae-miR159b-p5	AGCTGCTTGTTCATGGTTCCC	0	1.2354	2.33966	0	0	0
Tae-miR164b-p5	AGCAGGGCACGTGCATTCATT	0	0	2.72856	2.11996	0	0
Tae-miR164b-p3	TGCCTTTCTTCTCCACCGTGC	16.2633	16.3872	40.2611	62.4232	20.5951	17.6498
Tae-miR394-p3	AGGTGGGCATACTGCCAATGG	10.4543	5.18525	0	0	0	0
Tae-miR399a-p5	GTGCAGTTCTCCTCTGGCATG	0	0	9.07012	0	0	0
Tae-miR408-p3_1ss2AG	TGTTGTTGTTGTTGTTGC	0	0	0	0	24.308	0
Tae-miR1432-p3	TCGGAGTTGGTGTCACCTCGC	8.50908	0	0	2.48988	3.33804	0
Tae-miR2916-p3_2ss2TC17CA	TCGGCGGATGTTGCTTATA	3506.61	2518.23	4609.71	7109.64	7048.56	27735.6
Tae-miR9772a-p3_2ss1CT19TC	TAATCTCACCTCAACAGCCGC	0	0	0	3.17995	0	0
Tae-miR166a-p3_2ss17CT18CA	TTCTTCTTCCTCTTCCTACC	13.0439	23.0052	0	0	0	0
Tae-miR169c-p5_1ss16GC	CTAAGAGGCAGAGAACGGGATG	0	2.77966	0	0	0	0
Tae-miR169a-p3	GGCAAGTTGTCTTTGGCTACA	6.77214	0	0	0	12.4575	0
Tae-miR171e-p5_2ss1GA20AG	ATTGGCTCGGCTCACTCAGG	14.7809	34.6705	0	0	0	0
Tae-miR397b-p5_1ss5CT	ATTGTGTGCAGCGCCGGTGAA	0	0	0	0	0	9.19297
Tae-miR397b-p3	ACGGTTCATCAACGCTGCACT	0	0	0	0	0	3.1619
Tae-miR399c-p5_1ss6TC	GGGCTCCTCTTTATTGGCAGG	6.15649	0	6.77514	0	0	0
Tae-miR530b-p3_1ss14GC	AGGTGCAGTGGCACATGCAGC	0	4.97045	10.5176	0	3.33804	0
Tae-miR530b-p3_2ss14TC23TC	TTCTTCTTCTTCTCCTTCTTCTCC	0	0	0	0	2.79526	0
Tae-miR812q-p3_1ss20TG	ACTTATTTTGGGACGGAGGGA	9.25738	6.44678	0	0	0	0
Tae-miR812q-p3_1ss21TG	CACTTATTTTGGGACGGAGGGAGT	0	0	2.21181	0	2.56772	0
Tae-miR812a-p5_2ss20CT21AC	CTCCGTCCCAAAATAAGTGTC	0	0	0	2.36189	4.47241	0
Tae-miR818d-p3	CTTATATTATGGGACGGAGGGAGT	0	0	5.38563	2.38496	0	0
Tae-miR818b-p5	CTCCGTCCCATAATATAAGAG	0	0	3.16999	0	2.51573	0
Tae-miR1122-p3	AAGTTGAGACACTTATTT	4.92519	0	0	0	3.22871	0
Tae-miR1862e-p3	TATTTTGGGACGGAGGGAGTA	0	0	0	5.16301	0	0
Tae-miR5064-p5_1ss21CT_2	TTGTCCATAGCATCAGCCAGTC	0	2.77966	2.18285	0	0	0
Tae-miR5064-p5_1ss21CT_1	TTGTCCATAGCATCAGCCAGT	0	2.77966	2.18285	0	0	0
Tae-miR5566-p3	AGAACAGCGGGGAGGTGCTGC	0	0	1.96606	2.64996	2.2362	0
Tae-miR6300-p3	CGTTGTAGTATAGTGGTAAGT	0	0	18.0842	10.0203	10.5007	17.2381
Tae-miR6300-p5	TAGTATAGTGGTAAGTATT	24.6689	23.3391	258.079	311.832	252.731	268.108
Tae-miR166d-p3	TCGGACCAGGCTTCATTCCCA	82.9001	106.716	56.3543	46.4642	80.35	69.7844
Tae-miR2592bj-p3_2ss12TC19AT	ATTCCCACTGTCCCTGTCT	114.332	82.1898	216.954	192.835	135.173	379.643
PC-5p-59459_45	TTGAGCACACCTGAGTCCAGT	5.37583	7.28146	2.92615	0	0	0	Tae-miR3077a-1, Sun et al.2014			1
PC-3p-54488_55	TGAACTCAGGTGTGCTCAACT	10.4687	11.8751	0	5.56491	0	0	Tae-miR3116a-1, Sun et al. 2014			2
PC-3p-9194_940	CGATTGGTGCTCGTCGGTGAC	50.4146	61.9566	53.1477	44.221	68.1991	31.4839	Tae-miR3060a-1, Sun et al.2014			3
PC-5p-3645_2157	TGAGACGAGATCTCCCCATAC	41.0053	32.9217	154.096	175.25	105.306	147.708	Tae-miR3123a-1, Sun et al. 2014			4
PC-5p-13909_573	TTTTTTGATCCTTAGGATGGC	0	0	42.2581	47.2541	56.016	65.8328	Tae-miR3115a-1, Sun et al.2014			5
Tae-miR815c-p5_2ss6CT21CT	TTCTCTTCTCTTCTCTCCTCT	120.58	107.229	60.6015	92.4357	50.5111	20.6646	Ta-miR035-5p, Meng et al. 2013			6
Tae-miR393a-p3_1ss20GA	ATCATGCGATCCTTTTGGAAG	0	0	7.34022	8.43031	0	0	Tae-miR3044a-1, Sun et al. 2014			7
PC-5p-6533_1330	AGCGCTACCGCCGCTGGCCGGACA	0	6.70339	67.1021	50.3607	47.4383	268.926	Tae-lmiR4045a-1, Sun et al.2014			8
Tae-miR2916-p5_2ss2AG17TG	GGCTCGAAGACGATCAGAT	1610.33	1069.55	2066.94	3666.96	2867.83	9557.07	miR2916, Meng et al.2013; tae-miR2916a, Sun et al.2014			9
Tae-miR171a-p5	TGATTGAGCCGCGCCAATATC	1299.12	1235.32	171.608	113.006	41.6449	58.1304	miR171|miR171a|Tae-miR171-d, Xin et al 2010; Meng et al. 2013; Ta-miR171d, Sun et al.2014			10
Tae-miR9783-p3_2ss5AG18AC	AATAGGCACCGGTGCTTCAGA	75.7503	68.2386	72.0603	88.1328	58.7072	3.78359	Ta-miR048-3p, Meng et al .2013			11
Tae-miR9664-p5	ACGGCATAGAGGCACTGCAAA	0	0	8.41988	2.38496	11.3599	0	Tae-miR3022a-1, Sun et al.2014			12
Tae-miR9670-p5	TTCTTCAAGTACTCCACTTTT	915.408	734.383	1132.07	1074.12	1193.42	947.079	Tae-miR3062a-1, Sun et al. 2014			13
Tae-miR9674a-p5	ATAGCATCATCCATCCTACCA	1803.13	1923.42	1919.42	1855.44	2392.83	2889.48	Ta-miR2020a, Sun et al.2014			14
Tae-miR9676-p3_1ss21GA	TACGGCCTGATGACATCCACA	40.1159	40.3909	24.4857	40.1476	15.2473	16.0846	Tae-miR3086a-1, Sun et al.2014			15
Tae-miR9678-p3	TACAGTTTATGTCCCCGGCAG	0	0	0	0	70.1517	48.0441	Ta-miR154-3p, Meng et al.2013			16
Tae-miR9655-p5	TCGGCTACTTCCTTTCCCTTGC	667.83	2935.76	20119.9	24656.8	11554.3	11328.7	Tae-miR3102a-1, Sun et al. 2014			17
Tae-miR2275-p5	AGTGTTGGATGGGACCAAATC	0	0	28.356	26.1458	2.05418	12.5458	Ta-miR095-5p, Meng et al. 2013			18
Tae-miR5175-p3_1ss3AT	TATTTTGGAACGGAGGGAGTA	0	2.28706	0	1.55617	2.28495	0	Ta-miR2050, Xin et al. 2010; Ta-miR2050a, Sun et al.2014			19
PC-5p-19039_367	TTGGAATCAGACGCACGGATGGCT	0	0	36.5323	43.4623	48.6389	44.5738	Tae-lmiR4037a-1, Sun et al.2014			20
PC-3p-16735_445	AGACCCACAGGGCAGTGCGCC	0	10.3477	38.2119	42.9443	22.6742	13.127	Tae-lmiR4037a-1, Sun et al.2014			21
PC-5p-20084_337	AGCGCTACCGACGCTGCCCGGACA	0	0	37.1979	39.0661	13.7131	0	Tae-lmiR4046a-1, Sun et al.2014			22
PC-5p-4529_1828	AGCGCTACCGCCGCTGCCCGGACA	4.92519	15.9353	146.764	151.823	144.164	61.5473	Tae-lmiR4044c-1, Sun et al.2014			23
PC-5p-99246_11	AGATAAGGTAGTAATAATGGCATA	0	0	0	0	5.12896	0	Tae-lmiR4035a-1, Sun et al.2014			24
PC-5p-1231_4743	TGGTCTGTGTTTGTTTCAAAC	40.0032	52.4768	338.831	259.707	453.393	372.198	Tae-miR3009a-1, Sun et al. 2014; novel_187, Han et al. 2018			25
PC-5p-24289_247	CTTGTTTGTCATTAAGCTTCTG	0	2.47081	25.6584	23.179	16.2744	2.7517	Tae-miR3066b-1, Sun et al. 2014; novel_285, Han et al. 2018			26
PC-3p-72232_29	AGACCCACAGGGCAGTGTGCC	0	0	1.95077	5.54184	0	0	Tae-miR3026a-1, Sun et al.2014			27
PC-3p-41836_93	AGCGTCTCTCCTGTAGAAATAGGC	0	0	2.70333	3.44494	17.1173	3.87712	Tae-lmiR4047a-1, Sun et al.2014			28
PC-3p-90962_16	GTTCGGGCAGTTGCGGTAGTGCTG	0	0	0	2.11996	0	3.1619	Tae-lmiR4115a-1, Sun et al.2014			29
Tae-miR171a-p5	TGTTGGCTCGACTCACTCAGA	72.0096	54.1168	2.45757	4.58934	0	0	Ta-miR042-5p, Meng et al .2013; Ta-miR042a, Sun et al.2014			30
Tae-miR397-p5	TTGAGTGCAGCGTTGATGAAC	6.77214	3.61488	13.5442	17.2335	21.6211	21.1317	Tae-miR397a, Sun et al.2014			31
Tae-miR1122c-p3	ATATTATGGGACGGAGGGAGT	34.7073	59.0971	39.855	37.2802	46.1784	16.704	Ta-miR2042, Xin et al. 2010; Ta-miR2042a, Sun et al. 2014; tae-miR1436, Achakzai et al 2018			32
Tae-miR1128-p5_1ss9AG	TCCGTCCGGAAATACTTGTCA	31.8783	17.3186	41.8947	34.8351	48.6788	35.1585	Ta-miR2017, Xin et al 2010; Ta-miR2017a, Sun et al 2014			33
Tae-miR1130b-p3	TATATTATGGGACGGAGGGAG	0	9.52943	0	2.80111	2.05418	0	miR1436, Meng et al.2013; Tae-miR1436, Sun et al.2014			34
Tae-miR9668-p5_1ss23AG	CAAGTATTTTCGGACGGAGGGAGT	2.16477	13.9642	43.2884	35.6234	46.4361	26.4062	novel-m0674_3p, Chu et al. 2016			35
Tae-miR9668-p3_1ss4TC	CTCCGTCCGGAAATACTTGTC	8.77632	3.04942	12.565	17.5225	20.724	5.53332	novel-m0294_5p, Chu et al.2016			36
Tae-miR9778-p3	TTCCAGACGATGCAGGCCTTC	0	0	0	0	4.29038	0	novel-m0064_5p,Chu et al. 2016			37
Tae-miR818d-p3_1ss5TC	CTTACATTATGGGACGGAGGGAGT	0	0	4.16067	2.11996	0	3.44633	novel-m0080_3p,Chu et al. 2016			38
PC-3p-46314_77	CTTATGACTTCTCTTAGACAG	0	2.47081	7.09446	5.63907	3.35431	2.7517	novel_135, Han et al. 2018			39
The yellow color indicat that these novel shared identical sequences with the reported novel miRNAs.
