# Supplementary material for: Identification of microRNAs in developing wheat grain that are potentially involved in regulating grain characteristics and the response to nitrogen levels
Source: BMC Plant Biol. 2020 Feb 27;20:87. doi: 10.1186/s12870-020-2296-7 (PMC7045451; doi:10.1186/s12870-020-2296-7)
Supplement: Supplementary file 3 — Additional file 3: Table S3. Novel miRNAs identified in developing wheat grains at two different N levels. [file 12870_2020_2296_MOESM3_ESM.xlsx]

## Sheet: Sheet1
Table S3 Novel miRNAs identified in developing wheat grains at two different N levels										location
miRNA	sequence	Norm reads						Precusor	structure	genomeID	MFE
		LN-7	LN-17	LN-27	HN-7	HN-17	HN-27
PC-5p-59459_45	TTGAGCACACCTGAGTCCAGT	7.28146	0	0	5.37583	2.92615	0	tcaggttgttccatgacaggTTGAGCACACCTGAGTCCAGTtctgagcacatcttctacctccagacttcaacaaccTGAACTCAGGTGTGCTCAACTtgtctgcaacaacctta	..((((((((.((.((((((((((((((((((((((.(((.((((((............)).))))..........))).)))))))))))))))))))))))).))))))))..	TGACv1_scaffold_271553_3DS	1
PC-3p-54488_55	TGAACTCAGGTGTGCTCAACT	11.8751	5.56491	0	10.4687	0	0	tcaggttgttccatgacaggTTGAGCACACCTGAGTCCAGTtctgagcacatcttctacctccagacttcaacaaccTGAACTCAGGTGTGCTCAACTtgtctgcaacaacctta	..((((((((.((.((((((((((((((((((((((.(((.((((((............)).))))..........))).)))))))))))))))))))))))).))))))))..	TGACv1_scaffold_271553_3DS	1
PC-5p-53886_56	AGTGGCACGAGTTCAGGCTGTTGA	13.2943	2.11996	0	0	4.39466	0	gtcagaactgagtcctggctcAGTGGCACGAGTTCAGGCTGTTGAatgcgcacaccagcgttcgaatccccacgggggctccgctgaccccgtgaggactcggacgctgatcggcgagttcAACAACCTAAACTCCAGCCACTGAgctagcactaagttctcgg	...((((((.(((.(((((((((((((..(((((.(((.(((((((..(((....((((((((((.(((.(((((((..........))))))).))).))))))))))....)))..))))))).))).)))))..))))))))))))).))).))))))...	TGACv1_scaffold_501077_6BL	1
PC-3p-80129_22	AACAACCTAAACTCCAGCCACTGA	0	3.17995	0	0	2.43846	0	gtcagaactgagtcctggctcAGTGGCACGAGTTCAGGCTGTTGAatgcgcacaccagcgttcgaatccccacgggggctccgctgaccccgtgaggactcggacgctgatcggcgagttcAACAACCTAAACTCCAGCCACTGAgctagcactaagttctcgg	...((((((.(((.(((((((((((((..(((((.(((.(((((((..(((....((((((((((.(((.(((((((..........))))))).))).))))))))))....)))..))))))).))).)))))..))))))))))))).))).))))))...	TGACv1_scaffold_501077_6BL	1
PC-5p-34728_131	CCTACTCCATCGAACACCACCTCC	0	8.18923	5.13809	0	12.8572	10.1757	gaatctctttcctgatttgggacctccagtcgttggcaccgccagcacctCCTACTCCATCGAACACCACCTCCatggcacccaggttcaaactatggactccttaaggacttgtgtgccatggAGGTGGTCTTCGATGGAGGTGGAGgtgctgacggtgccaacgattggatgtcctaaatccggaaagcga	...((.((((((.((((((((((.(((((((((((((((((.((((((((((..((((((((((.((((((((((((((((.(((((((..................))))))).)))))))))))))))).))))))))))..)))))))))).))))))))))))))))).)))))))))).)))))).))	TGACv1_scaffold_602634_7DL	1.4
PC-3p-62662_40	AGGTGGTCTTCGATGGAGGTGGAG	0	2.91495	0	0	2.45757	5.70109	gaatctctttcctgatttgggacctccagtcgttggcaccgccagcacctCCTACTCCATCGAACACCACCTCCatggcacccaggttcaaactatggactccttaaggacttgtgtgccatggAGGTGGTCTTCGATGGAGGTGGAGgtgctgacggtgccaacgattggatgtcctaaatccggaaagcga	...((.((((((.((((((((((.(((((((((((((((((.((((((((((..((((((((((.((((((((((((((((.(((((((..................))))))).)))))))))))))))).))))))))))..)))))))))).))))))))))))))))).)))))))))).)))))).))	TGACv1_scaffold_602634_7DL	1.4
PC-5p-91507_16	TCGCCGGCGAGCGCCTTTCGC	2.47081	2.48988	0	0	0	0	gacgacgTCGCCGGCGAGCGCCTTTCGCcggaatctcgtgcagctctggccggcgcgcggctccgtCGATTGGTGCTCGTCGGTGACatctgc	...((.((((((((((((((((..(((.((((..(.(((((.((....))..))))).)..)))).)))..)))))))))))))))).))...	TGACv1_scaffold_577939_7BL	0.9
PC-3p-9194_940	CGATTGGTGCTCGTCGGTGAC	61.9566	44.221	31.4839	50.4146	53.1477	68.1991	gacgacgTCGCCGGCGAGCGCCTTTCGCcggaatctcgtgcagctctggccggcgcgcggctccgtCGATTGGTGCTCGTCGGTGACatctgc	...((.((((((((((((((((..(((.((((..(.(((((.((....))..))))).)..)))).)))..)))))))))))))))).))...	TGACv1_scaffold_577939_7BL	0.9
PC-5p-124523_8	TTTTTAGCACCGGTGCCTATT	0	0	0	0	0	2.05418	cgtgcctgcttataatgggagatgcttagggaaggtgcttagagaaataaaccagacttTTTTTAGCACCGGTGCCTATTtgtacagaagagacgattaactaagcatctctcctgtagaAATAGGCACCGGTGCTACAGAaaaactcggtttatttttctaagcacctctctaagcatctcccattgtacaaggccta	...((((...((((((((((((((((((((((.((((((((((((((((((((((..(((((.((((((((((((((((((.(((((.(((((...((....))...))))).))))).)))))))))))))))))).)))))..)).))))))))))))))))))))))))))))))))))))))))))..))))...	TGACv1_scaffold_272888_3DS	1.5
PC-3p-123779_8	AATAGGCACCGGTGCTACAGA	2.47081	0	0	0	0	0	cgtgcctgcttataatgggagatgcttagggaaggtgcttagagaaataaaccagacttTTTTTAGCACCGGTGCCTATTtgtacagaagagacgattaactaagcatctctcctgtagaAATAGGCACCGGTGCTACAGAaaaactcggtttatttttctaagcacctctctaagcatctcccattgtacaaggccta	...((((...((((((((((((((((((((((.((((((((((((((((((((((..(((((.((((((((((((((((((.(((((.(((((...((....))...))))).))))).)))))))))))))))))).)))))..)).))))))))))))))))))))))))))))))))))))))))))..))))...	TGACv1_scaffold_272888_3DS	1.5
PC-5p-3645_2157	TGAGACGAGATCTCCCCATAC	32.9217	175.25	147.708	41.0053	154.096	105.306	tttggcggccgtTGAGACGAGATCTCCCCATACcacatagcggcagctcggctccgtgcacgcgtATGGGGAGATCTTGCCTCAACagccgctccg	...((((((.((((((.((((((((((((((((......((((.(((...)))))))......)))))))))))))))).)))))).))))))...	TGACv1_scaffold_289178_4AL	1
PC-3p-23197_267	ATGGGGAGATCTTGCCTCAAC	6.13793	19.0731	11.6711	0	27.6847	12.0912	tttggcggccgtTGAGACGAGATCTCCCCATACcacatagcggcagctcggctccgtgcacgcgtATGGGGAGATCTTGCCTCAACagccgctccg	...((((((.((((((.((((((((((((((((......((((.(((...)))))))......)))))))))))))))).)))))).))))))...	TGACv1_scaffold_289178_4AL	1
PC-5p-13909_573	TTTTTTGATCCTTAGGATGGC	0	47.2541	65.8328	0	42.2581	56.016	tcaggcggcgctgccggacgTTTTTTGATCCTTAGGATGGCccgacacctgagcccgagctgacccccgctcaggcacgtcttcgggcCATCCTATGGATCAAGAAACGcccgacggcgcaaggccagg	...(((.((((((.(((.(((((((((((((.(((((((((((((....((.(((.((((........)))).))).))...))))))))))))).))))))))))))).))).))))))...)))...	TGACv1_scaffold_062023_1DL	1
PC-3p-4780_1750	CATCCTATGGATCAAGAAACG	4.06674	231.028	101.175	0	135.352	103.724	tcaggcggcgctgccggacgTTTTTTGATCCTTAGGATGGCccgacacctgagcccgagctgacccccgctcaggcacgtcttcgggcCATCCTATGGATCAAGAAACGcccgacggcgcaaggccagg	...(((.((((((.(((.(((((((((((((.(((((((((((((....((.(((.((((........)))).))).))...))))))))))))).))))))))))))).))).))))))...)))...	TGACv1_scaffold_062023_1DL	1
PC-5p-12716_642	TCAGAGCCATGGCCAGCTACA	0	100.774	75.3885	0	110.836	79.3933	catggtttgtagagctaaatcatcccccatcctcaacattcatTCAGAGCCATGGCCAGCTACAtgtattacccagagctttttgtctaaatcatcccatcctcaatatactttcacaatatatgTAGCTTGGCCATGGCTGTGAAAgaatgttgaggatgggatgatttagactaagaaccgag	..(((((..(((..((((((((((((..(((((((((((((.((((.(((((((((((((((((((((((....((((....(((..................)))....))))...)))))))))))).))))))))))).)))).))))))))))))))))))))))))).)))..)))))..	TGACv1_scaffold_177966_2DS	1.2
PC-3p-15988_474	TAGCTTGGCCATGGCTGTGAAA	0	101.779	206.246	0	89.6204	50.9216	catggtttgtagagctaaatcatcccccatcctcaacattcatTCAGAGCCATGGCCAGCTACAtgtattacccagagctttttgtctaaatcatcccatcctcaatatactttcacaatatatgTAGCTTGGCCATGGCTGTGAAAgaatgttgaggatgggatgatttagactaagaaccgag	..(((((..(((..((((((((((((..(((((((((((((.((((.(((((((((((((((((((((((....((((....(((..................)))....))))...)))))))))))).))))))))))).)))).))))))))))))))))))))))))).)))..)))))..	TGACv1_scaffold_177966_2DS	1.2
PC-5p-90679_16	TGGGCGTACGGAACACGGGTG	0	2.48988	0	0	1.96606	0	cctggTGGGCGTACGGAACACGGGTGgtttttcgtaggaaaaacacccgttttctcgtatgcccatcctt	...(((((((((((((((.(((((((.((((((....))))))))))))).))).))))))))))))...	TGACv1_scaffold_456787_5DS	1.1
PC-3p-73276_28	TCTCTGCCAATTCTTCGTGTT	0	2.62433	0	0	2.45757	2.05418	aaagcaaagattgcgaagagcgcgaaggatttgcagatactccgtaaaatcactttatggagTCTCTGCCAATTCTTCGTGTTcttaacgtctttgcagt	...((((((((....((((((((((((((((.(((((.((((((((((.....)))))))))).))))).))))))))))))))))...))))))))...	TGACv1_scaffold_622707_7DS	1.3
PC-5p-73963_27	TAAGCACCGGTGCTTGTTTGT	0	0	10.5655	0	0	0	attaggccctgtacaattggatgtacttaggggagatgcttagagaaataaaccagtcttttctTAAGCACCGGTGCTTGTTTGTacaggaggcgtctctcctgtagaaataggcaccgatgcttcagaaagtttcggtttatttttctaagcatctctctaagcaccttccattgtacaaggccttag	...(((((.(((((((.((((.((.((((.((((((((((((((((((((((((....((((((.(((((.((((((((((((.(((((((((....))))))))).)))))))))))).))))).))))))....)))))))))))))))))))))))))))).))..))))))))))).)))))...	TGACv1_scaffold_031874_1BL	1.4
PC-5p-85247_19	GAAGAGGCGCAATGCTCACGTTGCT	0	2.91495	0	0	1.95077	0	acgatgaaGAAGAGGCGCAATGCTCACGTTGCTtagcttcaagccttgaggaataaggtagactgcatggagctatgtgcagtgcagtctacactattccgaaaggcttgaagcaaatcaacgagcattgcgcccttttttatttt	..((((((((((.((((((((((((..((((.((.((((((((((((..((((((..(((((((((((...((.....)).)))))))))))..))))))..)))))))))))).)).))))))))))))))))))))))))))..	TGACv1_scaffold_659233_U	1.3
PC-5p-49531_67	TGCTGCACGATTGAGCCCTCACCA	0	11.0862	0	0	3.16999	3.08126	agTGCTGCACGATTGAGCCCTCACCActcccgtaaagtttcatgacgatctgatggtgcaatcttaagtgacgaccaaataactttacgggattgcaccgtcgggctgttgtgaaacttagtggtgaggactcggtcctgcagca	..(((((((.((..(((.((((((((((......((((((((..(((..(((((((((((((((.((((............))))....)))))))))))))))..)))..)))))))))))))))))).)))..)).)))))))	TGACv1_scaffold_221895_3B	1.1
PC-5p-31100_160	TGCAGGGTGCAGTTGGGTCAC	13.3275	16.1996	0	11.5873	8.69082	2.31095	accggactcaactcccctgacgtgcTGCAGGGTGCAGTTGGGTCACcgacatgtgggccatccggcagacgggcccacatgtcagtgaccgaaccgcacgctgcagtacgtcagacgatccatgtccctg	...((((.....((..((((((((((((((.((((.(((.((((((.((((((((((((...((.....)))))))))))))).)))))).))).)))).))))))))))))))..)).....))))...	TGACv1_scaffold_131158_2BL	1
PC-5p-56755_50	TCTTTAAGCGCCATTTGTTTT	0	8.28903	0	0	5.21323	0	gttcttttgacagaatctggggattctcccagaatccaacccttacccagcttctcccagaaTCTTTAAGCGCCATTTGTTTTacaatcctatctagttagggtctaattagacaggattgtaacacaaatggggctgaaagattctggcgaaagctgggtaggggtcggattctgggagaatccccaaattctggcaaaag	...((((((.((((((.((((((((((((((((((((.(((((((((((((((.(((((((((((((.(((.((((((((.((((((((((.(((((((((...))))))))).)))))))))).)))))))).))).))))))))))).))))))))))))))))).)))))))))))))))))))).)))))).))))))	TGACv1_scaffold_513126_6BS	1.6
PC-5p-53742_57	TTCGCCGGTGACGCGTTTT	0	0	0	0	0	16.789	gttgcctcccgTTCGCCGGTGACGCGTTTCccttggcggaagcgcgccgccgtcgaacggcatggctgc	...(((..(((((((.(((((.(((((((((......))))))))).))))).)))))))...)))...	TGACv1_scaffold_093114_2AL	0.9
PC-5p-82672_20	ACGTATCAGGGGGCTGCACGAGG	10.2438	0	0	0	0	0	gACGTATCAGGGGGCTGCTCGAGGggagcagcacccaccagggcgcgccaggaggcccaggcacgccatggtgggtgctgcccacctcgggcgccccctgaacc	...((.(((((((((.((((((((((.(((((((((((((.((((.(((.((....)).))).)))).))))))))))))))).))))))))))))))))))).	TGACv1_scaffold_049913_1BS	1.1
PC-5p-79158_22	CTTTCCGCCCAGGTCACTCAGG	0	0	3.55714	0	5.73184	0	gccacccagggagccaacctcgacagcgggctctacaaaCTTTCCGCCCAGGTCACTCAGGgaggcgacctcgacggcggcggtatcgacatcgccgccgccgccgctgccgaggtcgcctccccgggtggcctgggtggcaaggttgtagagcccgccgccgaggtcggctacatgggt	...(((((...((((.((((((...(((((((((((((.(((.(((((((((((((((.((((((((((((((.((((((((((..((....))..))))))))))....)))))))))))))).))))))))))))))).))).)))))))))))))...)))))).))))...)))))	TGACv1_scaffold_726428_1BL	1.1
PC-5p-74344_27	AACATCCGTGGAGCTCTCACT	0	0	0	0	0	7.64366	tcaaatgttcaggcttcttggaaattttcagccagtaatAACATCCGTGGAGCTCTCACTaaaaaaaacaaaatcaatgctcaaaaagtgcacacaactttgaacattgattttgtttttttcagtgagagctccttggatgttatttttggcagaaattttgcaagatgctcgaacattt	..((((((((..((.(((((.(((.((((.((((..((((((((((..((((((((((((.((((((((((((((((((.((((..(((.......))))))).)))))))))))))))))).))))))))))))..))))))))))..)))).)))).))).))))).))..))))))))	TGACv1_scaffold_556520_7AL	1.5
PC-3p-48835_69	TTACATGGAGGTGATGTGGGT	0	16.8949	0	0	16.7377	2.05418	tgaagccgccgcactcatgactcagctcaatccccatctcgcctccatgtacgccacggtaagtcccacccctcacctgtattgccatcgtgtgattgaggggagggacttaccatggcTTACATGGAGGTGATGTGGGTgttgagctgggccctgagcgtggcggcctccat	.((.((((((((.((((...((((((((((..((((..(((((((((((((.((((.((((((((((.(((((((.....((..(......)..))))))))).)))))))))).)))).)))))))))))))..))))..))))))))))...)))).)))))))).))...	TGACv1_scaffold_194270_3AL	1.2
PC-3p-99082_11	TTTGCCGCGGCAGCCATGAAT	0	0	0	0	0	6.1193	aaaaaaatatggtggcaaagaacaacaagtgttctaagcgcttgcgaagtttcattaaggtatgacattcgtggaagtcgtggcaaaaaaataatctattttggagtgctgattgttttctTTTGCCGCGGCAGCCATGAATgttattccctgatgaaacttggcaggcacttgaaacagttttcattctttgccactaatttttttatg	((((((((.(((((((((((((....((.((((..(((.((((((.(((((((((((.((.(((((((((((((..((((((((((((((((((((..............))))))))..))))))))))))..))))))))))))).)).))))))))))).)))))).)))..)))).))....)))))))))))))))))))))...	TGACv1_scaffold_328205_4BS	1.3
PC-3p-54392_55	ACCGGGACTAAAGGGTGCGATGCC	0	0	0	0	3.91682	11.2147	cccggttcgtctgtaccttttagtcccggttggtgccacgaACCGGGACTAAAGGGTGCGATGCCcatt	...((..((((.(((((((((((((((((((.(.....).))))))))))))))))))))))).))...	TGACv1_scaffold_405531_5BL	1
PC-3p-106607_10	TTGAAGGTCAACATACCCAGT	0	0	0	0	0	3.22871	tgccactgggtatgctgaccttcaaaaggcttatgatgttaagttgagaaatggactccttgagggaaaataattcataacgaggagtcccatttctcaacttcaatatcacaagccttTTGAAGGTCAACATACCCAGTggcgtc	.(((((((((((((.(((((((((((((((((.(((((((((((((((((((((((((((((..((........))....)))))))).)))))))))))))).))))))).))))))))))))))))).)))))))))))))...	TGACv1_scaffold_160827_2DL	1.6
PC-5p-79895_22	ATTGACCCTCCACCCAGCTTC	0	0	0	0	1.95077	4.52019	ATTGACCCTCCACCCAGCTTCtcccagaatctcagaacccatattttttgacaattctacatgtttacatcctaactagttaggattgtaaaaaatatatgggttccagattctgaaagaagctgggggagggccgat	((((.((((((.((((((((((..((((((((..(((((((((((((((.(((((((((...(((........)))....))))))))).))))).)))))))))).))))))))..)))))))))))))))).))))	TGACv1_scaffold_061836_1DL	1.3
PC-5p-21478_303	AGCACTGCCGCACTACCCGGTCAG	0	8.98678	76.5034	0	0	21.0014	tatatgagatagtaagtaataatttggtttgactttgcactgctagcggcAGCACTGCCGCACTACCCGGTCAGtgtaagctcattacactgtccgggcagtgcggccgtgtactgctagcagtgtaaactcaaatcatatcattactatctgtcttatttt	...(((((((((..((((((.((.((((((((.((((((((((((((((..((((.((((((((.(((((.((((((((.....)))))))).))))).)))))))).)))).)))))))))))))))).)))))))).)).))))))..)))))))))...	TGACv1_scaffold_199105_3AL	1.4
PC-3p-26814_209	AGCTCTGCTACCAAGTTGTTGTGG	10.1334	18.8376	0	0	18.3745	14.5733	gtatatatcaatctagaactgagggtcgtgacaacttggtagcaaagctgacattttgtctgttatgcttgacgccattggactataatttcttctggattcaagtgcagcagagattgtaAGCTCTGCTACCAAGTTGTTGTGGtccacagttcaagtttggtatgtacagt	(((((((((((.((.((((((.((..((..((((((((((((((.((((.(((.((..((((((..((((((..(((..(((........)))..)))..))))))..)))))))).))).)))).))))))))))))))..))..)).)))))).)).)))))))))))...	TGACv1_scaffold_061424_1DL	1.2
PC-3p-72791_28	ATTGACCCAACTGCAGGTGCA	0	0	0	0	4.40643	2.79526	tttctgcagtgccgtaactgcacctgcagttgggccaatgacatgtgggcctaacagacggctggcccacatgccATTGACCCAACTGCAGGTGCAgttacggcacccaagcagcgt	...((((.((((((((((((((((((((((((((.(((((.((((((((((............)))))))))).))))).))))))))))))))))))))))))))....))))...	TGACv1_scaffold_194798_3AL	1.3
PC-5p-55729_52	AGCTTCTCCTTCGTTCCTGTG	0	2.48988	3.87712	0	3.27427	6.20155	tcccgactgttgtcgtgggggtAGCTTCTCCTTCGTTCCTGTGtgctagacaatttagtgtaatgcacttgggaacgaaaggaggagctaccatcaccgacggtcgcaa	...(((((((((..(((..(((((((((((((((((((((..((((...(((......)))...))))..))))))).))))))))))))))..))))))))))))...	TGACv1_scaffold_177564_2DS	1.1
PC-5p-28624_187	TGACAACCATCCCCACCGCTTC	39.8296	16.1101	23.1285	31.2872	19.1912	6.60133	tttcgtcgtcctcgccgaagtctagattgattggcaaagtacggtggcctgacttcggcacccTGACAACCATCCCCACCGCTTCtttttcctccttcggagccagaggaggaagaagaagtgatggagatggtggtcagggcgtcgggcgccggatccaggccaccttactttgccaatcgatctggactctggtgatgacgacg	...(((((((.(((((..(((((((((((((((((((((((.(((((((((..((((((.(((((((.((((((.(((.((((((((((((((((((........)))))))))))))))))).))).)))))).)))))))........))))))..))))))))).)))))))))))))))))))))))..))))).)))))))	TGACv1_scaffold_603747_7DL	1.2
PC-3p-48969_69	ATCCTCTCCAATCCCCTTAAC	2.47081	6.06158	0	3.58389	2.94909	5.21678	gtccttgttcggttgaggtggatttgaaggggattgaggtggatttggagggattaaatcccctacaagttaagaaccctctaaatctcgttcaATCCTCTCCAATCCCCTTAACcgaacaaggcc	..((((((((((((((((.(((((.((.((((((((((..((((((((((((........................))))))))))))..)))))))))))).)))))))))))))))))))))..	TGACv1_scaffold_519325_6BS	1.1
PC-3p-58358_47	GTGCGCGCGGCGTCGTCGAAC	0	3.67406	0	0	8.47216	0	atcaccacggcgacgcggtgggcttgttcgccggcgcgcgcgtgcatcgacgagacgGTGCGCGCGGCGTCGTCGAACtcgccctctccgcgtcgtgcgcgtggtctt	...(((((((((((((((.((((..(((((.((((((.(((((((((((......))))))))))))))))).)))))..))))...)))))))))...))))))...	TGACv1_scaffold_517762_6BS	1
PC-5p-36040_123	CGTTTCTCCTTCTTTTCCTTG	2.47081	2.62433	23.9133	0	2.92615	9.32411	cccgactgttgtcgtgggggtCGTTTCTCCTTCTTTTCCTTGtgctagacctttgttatgcactagggaaagaagtagtaacgaccatcaccgacggtcaca	...((((((((..(((..(((((((.((.(((((((((((.((((..(((....)))..)))).))))))))))).)).)))))))..)))))))))))...	TGACv1_scaffold_094814_2AL	1
PC-5p-6533_1330	AGCGCTACCGCCGCTGGCCGGACA	6.70339	50.3607	268.926	0	67.1021	47.4383	agcagataagatagttactaaaatatggtttgactttgcactgcccgggcAGCGCTACCGCCGCTGGCCGGACAgtgttacactgcccggacagctgtggtagtgttacttgagcattgtaaactcagatcatatatttactatctatcttatttttg	...(((((((((((.((.(((((((((((((((.((((((.(((.(..(.(((((((((((.((((.((((.(((((...))))).)))).)))).))))))))))).)..).))).)))))).))))))))))).)))).)).)))))))))))...	TGACv1_scaffold_289798_4AL	1.1
PC-3p-79983_22	GGCGTCGGTTGGCCACCGTGGCAC	7.37333	0	0	0	0	0	agtctcgaaaccggtcgctttgcccgcgctaaacaccaaactgaccagccggtcccacgtttcaggtgccatggtggtcaaccgacgcccgccgcgcgttaacggccgttaacgcgcggcgGGCGTCGGTTGGCCACCGTGGCACctgaaacttgggaccggctggtcagtttgatgcttagcgcgggcgaagcggccggtttcgagacttgg	((((((((((((((((((((((((((((((((.((.(((((((((((((((((((((.(((((((((((((((((((((((((((((((((((((((((((((....))))))))))))))))))))))))))))))))))))))))))))).))))))))))))))))))))).)).))))))))))))))))))))))))))))))))...	TGACv1_scaffold_093662_2AL	1.6
PC-5p-51242_63	GGCACTGCCGTACTGTCCGGACA	0	4.23993	8.23375	0	4.16258	2.05418	tatatgagacagttagtactaatttggtttgactttgcactgccaggggcGGCACTGCCGTACTGTCCGGACAgtgtaagctcattacactgccctggcagtgcgtcagagctgccagttgcagtgtaaactgaaatcacatcattactatctgtcttatttt	...(((((((((.(((((...((.((((((...((((((((((....((((((.(((.(((((((((.((.((((((((.....)))))))).)).))))))))).))).))))))....))))))))))...)))))).))...))))).)))))))))...	TGACv1_scaffold_435387_5DL	1.1
PC-5p-19039_367	TTGGAATCAGACGCACGGATGGCT	0	43.4623	44.5738	0	36.5323	48.6389	cagcgccgcatgcctgtacggacgtgcacgccatggctgaaatttttggtttgggttggtgaatggtggccacgggacaaaactcgTTGGAATCAGACGCACGGATGGCTaatatcggtgctgggtggtggtgcggtgcggcataagtttcccacggtaagaactgcacgacactgtattagccatccgtgtgcctcgttccaacaaattttgtcccatggtcaccacc	...(((((((((((.....)).)))))..(((...((..((...))..))...))).))))..(((((((((.(((((((((...(((((((..((.(((((((((((((((((.(((((..(.(..((..(((.(((.((.........))))).)))...))..).)..)))))))))))))))))))))).))..)))))))...))))))))).)))))))))..	TGACv1_scaffold_320593_4BL	0.9
PC-3p-91983_16	TAGATATAGGCACCGGTGCTT	0	4.58934	0	0	0	0	cttggagaaataaattaggctttacttaagcaccggtgcttatttgtacatggcggacgcttaattagacgtctctcctaTAGATATAGGCACCGGTGCTTtataaaaaaacccggtttatttttctttt	...((((((((((((..((.(((....(((((((((((((((((((((...((.(((((((.....)).)))).).))))))))))..)))))))))))))......))).))..))))))))))))...	TGACv1_scaffold_272179_3DS	1
PC-5p-73965_27	TTGCTCGGTGATAACCCTCCC	0	2.88676	2.7517	0	0	2.05418	gtggcgccatggTTGCTCGGTGATAACCCTCCCagtgtggggtccggtcccacatgtcagtgacacaaaggggggcttatgatcaaaggcacacgaactgggggggttatcaccgagcaaccatggcgcgga	...(((((((((((((((((((((((((((((((((((((((.....)))))).((((..(((..((.(((....))).)).)))..)))).....)))))))))))))))))))))))))))))))))...	TGACv1_scaffold_292083_4AL	1.1
PC-5p-35683_125	CTACAAACTTTCCGCCCAGGTCAC	0	2.38496	0	0	28.6208	13.816	accaggccacccagggagccaacctcgacagcgggctCTACAAACTTTCCGCCCAGGTCACtcagggaggcgacctcgacggcggcggtatcgacatcgccgccgccgccgctgccgaggtcgcctccccgggtggcctgggtggcaaggttgtagagcccgccgccgaggtcggctaca	.((.((....)).)).((((.((((((...(((((((((((((.(((.(((((((((((((((.((((((((((((((.((((((((((..((....))..))))))))))....)))))))))))))).))))))))))))))).))).)))))))))))))...)))))).))))...	TGACv1_scaffold_040612_1BL	1.1
PC-3p-43479_87	TACACCTGACCGCTTCTCCCTC	24.2195	2.88676	0	5.37583	0	0	ccatttgagaataccgaggagggagaggaggtgggtgtaagttacattgagaatttgaaccaaccattacacagattggtgaaggtgatggtttactcattgtcgttctcgatgtatctTACACCTGACCGCTTCTCCCTCttcagcattcacaaaagc	...((((.((((...(((((((((((((.((((((((((((.((((((((((((.((((((((((.((((........)))).)))..))))))).........)))))))))))).))))))))).))).)))))))))))))...)))).))))...	TGACv1_scaffold_542717_6DS	1
PC-5p-37558_114	AGCACTACCGCCGCTGACCGGACA	0	6.72981	0	0	7.17928	17.3296	agcagataagatagttactagaagtatggattgactttgcactgcccgggcAGCACTACCGCCGCTGACCGGACAgtgttacactgtccggacagctgtggttgtgttacctgagcattgtaaactcaaatcatatatttactatctatcttatttttg	...(((((((((((.((.((((..((((..((((.((((((.(((.((((.(((((.(((((.((((.((((((((((...)))))))))).)))).))))).))))).)))).))).)))))).))))..))))..)))).)).)))))))))))...	TGACv1_scaffold_592156_7BS	1.1
PC-5p-103654_10	ATGTGGCCGTCGGTGTTGGAC	0	0	0	0	0	2.56772	ccctaaatagcaagtatcgtgggtgtgagatacATGTGGCCGTCGGTGTTGGACactacatccacgtcccacaagtgacgtgggcgtcgaagcccgcgccacttgtgggacgtggatgtagtgtccgacaccgacggccacatgtatctcacaccgacgatactttctattta	...(((((((.(((((((((.((((((((((((((((((((((((((((((((((((((((((((((((((((((((.(((((((......))))))).)))))))))))))))))))))))))))))))))))))))))))))))))))))))).))))))))).)))))))	TGACv1_scaffold_569512_7AS	1.7
PC-3p-88401_17	TAACGAGCATTGCACCTCTTTT	0	2.38496	0	0	1.96606	0	gacgatgaagaagaggctcaatgctcacgttgatgcgcagtgcagtttacactattccgaaaggcttgaagcaaatTAACGAGCATTGCACCTCTTTTttattttt	...(((((((((((((..((((((((..((((((..((.(((.......)))....((....))......))..))))))))))))))..)))))))))))))...	TGACv1_scaffold_232606_3B	0.9
PC-5p-86152_18	ACCTGCGTTTGGCTGTATGACAGG	6.84639	0	0	0	0	0	aactgcACCTGCGTTTGGCTGTATGACAGGttggccacccacctgtcgggcccacctgtcatacacgcaaaggcaggagcgtcc	...(((.(((((.(((.((((((((((((((.((((............)))).)))))))))))).))))).))))).)))...	TGACv1_scaffold_513869_6BS	0.9
PC-3p-44303_84	AGTGACCCAACTGCGCCCTGC	0	11.4485	0	0	6.85444	3.59481	tcagggacgaggctcctctgacgtactgcagggcgcacttgggccactgacaggtgggcccgaaagcaagttgacccacctgtcAGTGACCCAACTGCGCCCTGCagtacgtcaggggagccgagtcccagt	...(((((..(((((((((((((((((((((((((((.(((((.((((((((((((((..(((.......))).)))))))))))))).))))).)))))))))))))))))))))))))))..)))))...	TGACv1_scaffold_556613_7AL	1.3
PC-5p-59308_46	ACTGATAGGATGGGTCATATCTGT	13.3427	0	0	4.81059	0	0	gtgttgatgttaaattaACTGATAGGATGGGTCATATCTGTcaaattaaatgactgataggacccatcccatgagttaatttaacctcaaggt	...((((.((((((((((((.((.(((((((((.((((.((((.......)))).)))).))))))))).)).)))))))))))).))))...	TGACv1_scaffold_273512_3DS	1.3
PC-3p-23196_267	ATGGGGTAATCTCACCTCAAC	27.6223	7.02054	0	57.229	8.63471	6.39018	tttgctctcggtagcagccgttgagatgagattaccccataccctggagcgtcagctcgatgccgtacacgcgtATGGGGTAATCTCACCTCAACagccgctccctgtgagcttt	...((((.(((.(((.((.((((((.((((((((((((((((....((((....)))).....((....)).)))))))))))))))).)))))).)).))).)).).))))...	TGACv1_scaffold_291558_4AL	0.9
PC-3p-70304_31	TGAGAGCTGCTCAGATGTCCA	0	3.14919	0	0	4.94037	0	tccaaatttcacctcatttggacatcggagcaactctcagcaaaaaaacacaaattcagggtctgtaaaaatgtttactgttcacacactgttctgacctgatttgttttttttttgcTGAGAGCTGCTCAGATGTCCAaataagttgaaattttta	...((((((((.((.(((((((((((.(((((.(((((((((((((((.(((((((..(((((.(((((....))))).....((.....))...))))))))))))..))))))))))))))).))))).))))))))))).)).))))))))...	TGACv1_scaffold_147549_2BS	1.2
PC-3p-83689_20	TCAACGAGCATTGCGCCTCTTT	3.08851	0	0	6.15649	0	0	gacgatgaagaagaggcgcaatgctcacgttgcttagcttctagccttgaggaataaggtagactgcatcgagctatctgcagtgcagtctacactattccgaaaggcttgaagcaaaTCAACGAGCATTGCGCCTCTTTtttattttt	...(((((((((((((((((((((((..((((.((.(((((.((((((..((((((..(((((((((((...((.....)).)))))))))))..))))))..)))))).))))).)).)))))))))))))))))))))))))))...	TGACv1_scaffold_257632_3DL	1.3
PC-5p-64926_37	TGAATCCTCGCCTGTACC	0	5.11421	0	0	2.70333	2.58296	cacttggtcttcattgaactatatgtgtatgatttgtggttgcaataTGAATCCTCGCCTGTACCtatacaggtacaatgaggattcatgttgactatttagattatacacaaaaatatcaatgatgaccaatgt	.((((((((.(((((((......(((((((((((((((((..(((((((((((((((..(((((((....))))))).))))))))))))))))))))..))))))))))))......))))))).)))))).))	TGACv1_scaffold_642833_U	1.4
PC-3p-46607_76	TTGTGAGAGCTCCTTGGATGT	0	7.35228	0	0	9.33342	3.33804	tttttgcaagaattcagcggaaaaaaacatcagaggagctctcggcaaaaaaaaaacaaaatcaatgttctaagtttgcgcactgtttgagcattgtttgagcattgattttgttttttttTTGTGAGAGCTCCTTGGATGTtgtttttagctgaaactttgcaaaaagtt	((((((((((..((((((..((((.((((((..((((((((((.((((((((((((((((((((((((((......(((.((.....)).)))......))))))))))))))))))))))))))))))))))))..)))))).))))..))))))..))))))))))...	TGACv1_scaffold_289483_4AL	1.5
PC-3p-67754_34	AATGGAAGTCAAGTATTT	4.57413	0	0	4.92785	0	3.07478	ttctactccctccgttgcacaatacatgccttctatttgtcaaactatatatgtatctagacatgttttagtatataggtacatccatttttggataAATGGAAGTCAAGTATTTtggaacggagggagtacac	...(((((((((((((.((.(((((.((.((((((((((((.........(((((((((...((......))...))))))))).........)))))))))))).)).))))).)).)))))))))))))...	TGACv1_scaffold_224327_3B	1.2
PC-3p-64604_38	TTATGACTTCTCTTAGACAGT	0	5.16301	4.12755	0	1.95077	0	catgtggagtgtgaaacactgtgtgaaagaactcataggtgtgaaacactctccgatgatgatgacgtagctgcaaacacTTATGACTTCTCTTAGACAGTgtttcacactctaccag	...(((((((((((((((((((.(((.((((.((((((((((....((..((.((..........)).)).))...)))))))))).)))).))).)))))))))))))))))))...	TGACv1_scaffold_213012_3AS	1
PC-5p-61771_42	ATTGGCTCGGCTCACTCAGGT	6.51911	0	0	10.7336	0	0	gaaatgaaatcgcagctgcggtATTGGCTCGGCTCACTCAGGTcatcgtgttgcagaagcatatgcttctcggtataatctgattgagccgcgccaatatctcagtgccatttcatcag	...(((((((.(((.(((.(((((((((.(((((((.((((((....(((..(.((((((....)))))))..))).)))))).))))))).))))))))).)))))).)))))))...	TGACv1_scaffold_062136_1DL	1
PC-5p-77464_24	GTCCCAGTTCTGTAACCGGCACTA	5.52023	0	0	3.58389	0	0	taagggcctttaGTCCCAGTTCTGTAACCGGCACTAaagggtggggactaaagcccccccccctttagtaccggttctgcacgaaccggggtcaaaggcccacc	...((((((((..((((.(((((((((((((.(((((((((.((((.........)))).))))))))).)))))..)))).)))).))))..))))))))...	TGACv1_scaffold_411703_5BL	1
PC-3p-15070_514	AGGTACCAGATAGGCCCTGCT	0	60.8336	25.19	0	44.4974	40.7005	gattggagcagggcctatcaggttcctgacagagtaactggcctctttgctgaatttcgcgcaaccaaactggcaaagattggaaaaatccaacaacaagaacagatcagacgacactgtcAGGTACCAGATAGGCCCTGCTccaatcgttcggctcgt	(((((((((((((((((((.(((.((((((((.((..(((..(((((((((....................))))))).(((((....)))))..........))..)))...)).)))))))).))).)))))))))))))))))))...........	TGACv1_scaffold_063294_1DL	1
PC-5p-61586_42	CGCTTCTCCTTTGTTCCCGTG	0	6.16394	0	0	0	5.66423	cccgactgttgtcgtgggggtCGCTTCTCCTTTGTTCCCGTGtgctagctagacattttggtgtaatgcacacggggacaaagggaggagcgaccatcaccaacggtcgaa	..(((((((((..(((..(((((((((((((((((((((((((((..((((((...)))))).....))))))))))))))))).))))))))))..))))))))))))..	TGACv1_scaffold_604745_7DL	1.2
PC-3p-48973_69	CAGCTGTAGGATGAGTAGGACGGC	33.7443	0	0	34.9542	0	0	ggcccatcctagagacaatggccaagcttgctgccgtcgtactcatcctacagctggtcgtggggggcgcggcgacggcggcggcggccgccacgacCAGCTGTAGGATGAGTAGGACGACatcaagcttggccattgtctctaggatggatg	...(((((((((((((((((((((((((((.((.((((.((((((((((((((((((((((((.((.(((.((.......)).))).)).)))))))))))))))))))))))).)))).)).)))))))))))))))))))))))))))...	TGACv1_scaffold_227325_3B	1.4
PC-3p-21502_303	TCCTCCGGCGAGCATGGCTCC	22.6615	33.9202	0	38.3728	30.0843	24.8422	ccggccatggcggcacggtagctgtcctcgccggagcagcgcataacaaactgaatccagtgcgcTCCTCCGGCGAGCATGGCTCCggtgtcacgcgcatggcgcc	...(((((((((((((((.(((..(.((((((((((.(((((.......((((....))))))))).)))))))))).)..)))))).)))..))).))))))...	TGACv1_scaffold_032829_1BL	0.9
PC-5p-105852_10	TGCAGCTTCTCCTAGAATCGC	0	0	0	0	0	2.56772	ttcggcgattctcccagaattgcccccctcTGCAGCTTCTCCTAGAATCGCcactccatatttttttacaatcctatctagttaaggtctaattagctaggattgtaaaaaacatatggagtgatgattctaggagaagctggggaggtgggcgattctggtagaatcgccc	...(((((((((.((((((((((((.((((..(((((((((((((((((..(((((((((((((((((((((((((.(((((((.....))))))).))))))))))))))).))))))))))..)))))))))))))))))..)))).)))))))))))).))))))))).	TGACv1_scaffold_556629_7AL	1.6
PC-5p-31256_159	TCCATAGCACCAGCCATCCTA	0	12.5363	12.7475	0	8.89958	12.9937	tcgggttgaagctaTCCATAGCACCAGCCATCCTAcccaccggtggggcagcagcagccgccgttgaatggtaggatggatgatgctatggacaaattcaaccaga	...(((((((....(((((((((.((.((((((((((((.((((((.((....))..)))))).))...)))))))))).)).)))))))))....)))))))...	TGACv1_scaffold_343065_4DL	1
PC-5p-59513_45	AATCCGACCGCTACCCAACTTC	0	0	0	0	5.63521	5.92203	cccagAATCCGACCCCTACCCAACTTCtctcagaatctttgagccacatttgttttacaatcctatctagttagggtctaattagagaggattgtaaaacaaatagggctcaaagattctgggagaagctgggtaggggtcggattct	...(((((((((((((((((((.((((((((((((((((((((((..(((((((((((((((((.(((((((((...))))))))).)))))))))))))))))..)))))))))))))))))))))).)))))))))))))))))))	TGACv1_scaffold_641607_U	1.7
PC-5p-69080_32	GCACCTGAGCAGCTCTTGGCA	0	2.36189	0	0	2.43846	3.63383	gaggtgcgtcccaaaattcaactcatttgaGCACCTGAGCAGCTCTTGGCAaaaaagacaaaatcagggtctgtaaaaatgtataatgttcacgcactgttttgacccgatttgttttttttgccgagagctactcagatgtccaaataagttgaattttggggcgcacc	..(((((((((((((((((((((.(((((..((.(((((.((((((((((((((((((((((.((.(((((...((...(((...........)))...))..))))))))))))))))))))))))))))).))))).))..))))).)))))))))))))))))))))	TGACv1_scaffold_406382_5BL	1.3
PC-3p-95359_13	TCTAGTAATTTTTCTACCTACTTC	4.01506	0	0	0	0	0	aaaagggaagaggggtagaaaaacttattagatagcaaagcgaagtaagtccaatgataTCTAGTAATTTTTCTACCTACTTAcctact	...(((.(((..(((((((((((.((((((((((.((..((.......))....)).))))))))))))))))))))).))).)))...	TGACv1_scaffold_603496_7DL	0.9
PC-3p-107435_9	ACCCTCCATGATTGTCATTCCA	0	0	0	0	2.21181	0	cgcgatggaatgccattcgtggaggtcttggaaataaaaacaaaatcgatgctccaaaaagactgtttctgaaagcattttggagcatcaattttgttttttttgcccagaACCCTCCATGATTGTCATTCCAtcaca	...(((((((((.((.((((((((((((.((....(((((((((((.((((((((((((....(((((....))))))))))))))))).)))))))))))....)).)))..))))))))).)).)))))))))...	TGACv1_scaffold_424914_5BS	1.2
PC-5p-80180_22	TTGGGCCTGGCTCGCTGGAAACGC	7.59031	0	0	0	0	0	TTGGGCCTGGCTCGCTGGAAACGCtcagatcggcagtttctagcgagccaggctgag	...((((((((((((((((((((((......))).)))))))))))))))))))...	TGACv1_scaffold_527015_6DL	1.2
PC-3p-16735_445	AGACCCACAGGGCAGTGCGCC	10.3477	42.9443	13.127	0	38.2119	22.6742	tagggcgcgctgccttgtgagtctgctagcccttctaggcctgcatttgcacaccctaggtctggtAGACCCACAGGGCAGTGCGCCaac	...((((((((((((((((.(((((((((.(((....((..(((....)))..))..))).))))))))).))))))))))))))))...	TGACv1_scaffold_485660_6AS	1.1
PC-3p-50237_65	TGTTCACGTACGCCCATCCT	0	2.09946	3.44633	0	3.65769	9.70762	cctggtgggcgtacggaacacgggtgatttttcttagggaaaacacccgTGTTCACGTACGCCCATCCTt	...(((((((((((((((((((((((.((((((....))))))))))))))))).))))))))))))...	TGACv1_scaffold_056099_1BS	1.3
PC-5p-50492_65	TGAAGAGCGCGGGCAGCACAA	4.01506	2.36189	0	6.73483	7.34982	0	gacgctaccaTGAAGAGCGCGGGCAGCACAAccggacgctggtatgaagcgcacggtggcgccgacgcatgctgcgatgcagcccctcctacgcaacgctagtgccttcggttgtgctgcccgcgctcttcatggtagcaac	...((((((((((((((((((((((((((((((((((((((((..(..(((...((.(((((...(((.....)))..)).))))).....)))..))))))))..)))))))))))))))))))))))))))))))))...	TGACv1_scaffold_604102_7DL	1
PC-3p-48488_70	TACTTCTCCTGGCACTGCACA	16.8423	0	0	13.3724	0	0	ccatgtttcctgtgcagtaccaggagaagcatgcggcgtgcgccccctgtgcttctcccattcgcggtgcaggggggcgcacgccacgTACTTCTCCTGGCACTGCACAagaaacattt	..(((((((.((((((((.((((((((((.(((.(((((((((((((((..((............))..)).))))))))))))).))).)))))))))).)))))))).)))))))..	TGACv1_scaffold_435460_5DL	1.2
PC-5p-65814_36	TTAGTCCCGGTTGGTGCCACC	0	0	3.44633	0	2.19461	5.53965	ctTTAGTCCCGGTTGGTGCCACCaaccgggaccaaaggccgccggttcccgccctttgggctaccgaaaaagaggcctttggtcccggttggtggcaccaaccgggaccaaagggt	((((.(((((((((((((((((((((((((((((((((((..((((.((((.....))))..)))).......))))))))))))))))))))))))))))))))))).))))...	TGACv1_scaffold_221838_3B	1.3
PC-3p-105073_10	TATTGGGTATTTCTGTCTTTAA	3.08851	0	0	0	0	0	agaaaagacagaaatacccaatatcttgctagaacaagaTATTGGGTATTTCTGTCTTTATt	...(((((((((((((((((((((((((......)))))))))))))))))))))))))...	TGACv1_scaffold_710594_U	2
PC-5p-56245_51	TTATGGCATCACCGCCTTGGC	0	5.23231	5.13809	0	0	6.02396	gaaatTTATGGCATCACCGCCTTGGCcacccaaactattgaatttttaagtggcctatcgcatgaattaaaaaattggttgcactgggtagccgaggtggcggtgccataaatcat	...((((((((((((.((((((((((.(((((....((..(.(((((((...((.....)).....))))))).)..)).....))))).)))))))))).))))))))))))...	TGACv1_scaffold_569590_7AS	1
PC-5p-20084_337	AGCGCTACCGACGCTGCCCGGACA	0	39.0661	0	0	37.1979	13.7131	agcagataagatagttactaaaaatatgaattgactttgcactgcccgggcAGCGCTACCGACGCTGCCCGGACAgtgttaaactgtctggacagctgtggtagtgttacctgagcattgtaaacccaaatcatatatttactatctatcttatttttg	...(((((((((((.((.((((.((((((.(((..((((((.(((.((((.((((((((((..((((.(((((((((.....))))))))).))))..)))))))))).)))).))).))))))..))).)))))).)))).)).)))))))))))...	TGACv1_scaffold_049579_1BS	1.1
PC-3p-60374_44	TGAGCATTGCGCCTCTCTTTT	0	2.38496	0	0	6.27755	2.82449	gacgatgaagggagaagcgcagtgctcacctgcacgttggcctgaagctaagcaacgtgcaggTGAGCATTGCGCCTCTCTTTTattttg	...((((((.(((((.(((((((((((((((((((((((((.....))....))))))))))))))))))))))).)))))))))))...	TGACv1_scaffold_146490_2BS	1.2
PC-3p-89004_17	ACACCCTACCGCCAGGTTCCTGAC	2.47081	0	0	4.32953	0	0	tttcctaccgccagcggccctggcggtagggttggacagcctacccctagagacgctggcgatatggtagtaatccacgtcagcacgcggagacgcccgccgtccccctccatcACACCCTACCGCCAGGGTCCTGACggtaggttt	...(((((((.(((.(((((((((((((((((.((((.((..............(((((((...(((.......))))))))))..(((....)))..)).))))...........)))))))))))))))))))).)))))))...	TGACv1_scaffold_515934_6BS	0.9
PC-3p-106214_10	AATAGGCACCGATGCTTCAGA	0	2.64996	0	0	0	0	gccttatacaatgggaggtgcttaattagcgaaggtgcttagaaaaataaaccaaacttttcttaagcaccggtgcttatttatacaaaatagatgcttaattaagcgtctctcctgtaaaAATAGGCACCGATGCTTCAGAaaaatccgatttatttttctaagcatctctctaaacatctcccattgtacaagact	..(((.((((((((((((((.....((((.(.(((((((((((((((((((......((((((.(((((.((((((((((((.((((....((((((((....))))))))....)))).)))))))))))).))))).))))))......)))))))))))))))))))).)))).)))))))))))))).)))...	TGACv1_scaffold_556570_7AL	1.3
PC-5p-40854_98	AGCTTCTCCTTCGTTCCCGTG	3.81177	11.2498	0	0	4.96747	8.17996	nnnggtAGCTTCTCCTTCGTTCCCGTGtgctagacaatttggtgtaatgcactcgagaacgaaaggaggagctaccatc	...(((((((((((((((((((.((.((((...(((......)))...)))).)).))))).))))))))))))))...	TGACv1_scaffold_447995_5DL	1.2
PC-5p-75729_26	CCCACGGCCATGGCCAAGGTC	0	2.09946	7.43425	0	0	0	atggcctggctCCCACGGCCATGGCCAAGGTCtcttgaggcttgcccttgaagactttggccatgtccatggtggccatggcatc	...(((((((..(((.((.((((((((((((((.(..(((.....)))..))))))))))))))).)).)))..)))).)))...	TGACv1_scaffold_032943_1BL	1
PC-5p-53780_57	ATCGCCCCTCTCCCCAACTTC	4.06674	9.80153	0	0	0	3.33804	tagaATCGCCCCTCTCCCCAACTTCtaccaaaatcgccactccatatattttttacaatcctatctagttaaggtataattagttaggattgtaaaaaacatatgaagtggcgattctggaaaaagctggggaggggggcgatt	...(((((((((((((((((.(((...(((.((((((((((.(((((.(((((((((((((((.(((((((.....))))))).))))))))))))))).))))).)))))))))).)))...))).)))))))))))))))))	TGACv1_scaffold_194267_3AL	1.5
PC-5p-98215_11	TCGGGACTAGTCGATCGAGTC	0	0	0	0	0	2.82449	actgcgactagtcgagactagTCGGGACTAGTCGATCGAGTCgatcgactcatccaatgattcgagtcgacaggttgagtcgaccttcatgtaacgacttgtcgactagtcgacgactagtcgcgactagtcgttcg	...(((((((((((.(((((((((.((((((((((.(((((((.((((((((((....)))..))))))).((((((...))))))........)))))))))))))))))..))))))))).)))))))))))...	TGACv1_scaffold_706970_U	1.1
PC-3p-99428_11	TTGGGTATTTCTGTCTTTAA	4.19295	0	0	0	0	0	agaaaagacagaaatacccaatatcttgttctagcgagataTTGGGTATTTCTGTCTTTATt	...((((((((((((((((((((((((((....))))))))))))))))))))))))))...	TGACv1_scaffold_177241_2DS	2
PC-5p-84547_19	TTCTCCCAGAATCGCCACTTC	0	5.52305	0	0	0	0	gtccttttgggcgattctcccagaatcgcccctctcccaggcTTCTCCCAGAATCGCCACTTCatgttttttaaatcctatctagttaaggtctaattagccaggattgtaaaaaaaaatatgaagtgacgatcctgtgggaagctggggagggggcgattctaggagaatcgcccaaaaga	...(((((((((((((((((.(((((((((((.(((((..(((((((.(((.((((.(((((((((((((((.((((((..(((((((.....)))))))..)))))).....))))))))))))))).)))).))).)))))))..)))))))))))))))).))))))))))))))))).	TGACv1_scaffold_342756_4DL	1.4
PC-3p-64454_38	CGAAGCTAGAGGTTGGTTCTT	0	5.63907	0	0	4.69461	0	ggttgttggaagaagcaaccactagcttcgttggagatccatcaaaggaactaaCGAAGCTAGAGGTTGGTTCTTctagcaagt	..((((((((((((.(((((.(((((((((((((...(((......))).))))))))))))).))))).))))))))))))..	TGACv1_scaffold_475455_6AL	1.3
PC-5p-97221_12	TCCACCCAGCTTCTCCCAGAA	0	0	0	0	0	3.08126	cagttctttcggccgattctaccagaatcttgagaatcgacccTCCACCCAGCTTCTCCCAGAAtcttgaacccatatttttttgacaatcctgtttaggattgtcaaaaaaatatgggttcaagattctggtagaagctcgggatgccctattctcaagattctaggagaatcagccaaaagaa	...((((((.(((.((((((.((((((((((((((((........((((((((((((.(((((((((((((((((((((((((((((((((((....))))))))))))))))))))))))))))))))))).))))))).))).))....)))))))))))))).)))))))).))).))))))	TGACv1_scaffold_375118_5AL	1.4
PC-5p-4529_1828	AGCGCTACCGCCGCTGCCCGGACA	15.9353	151.823	61.5473	4.92519	146.764	144.164	catataagatagttactaaaaatatggattgactttgcactgcccgggcAGCGCTACCGCCGCTGCCCGGACAgtattacactgtccggacagttgtggtagtgttaccttagcattgtaaactcaaatcatatatttactatctatcttatttt	...(((((((((.((.((((.(((((..((((.((((((.(((..(((.(((((((((((..(((.(((((((((.....))))))))).)))..))))))))))).)))..))).)))))).))))..))))).)))).)).)))))))))...	TGACv1_scaffold_034674_1BL	1.2
PC-5p-95508_13	TTTGGTCCCGGTTGGTGGCACCA	4.01506	0	0	0	0	0	agggcgggaagcagagaccTTTGGTCCCGGTTGGTGGCACCAaccgggactaaagggtggcattggtcccagttggtgccactgggaccaatgcaccccttagtcccggttggtgccaccaaccgggaccaaaggccttgtgctgcccgcgtc	...(((((.(((((((.((((((((((((((((((((((((((((((((((((.(((((.(((((((((((((.(....))))))))))))))))))).)))))))))))))))))))))))))))))))))))).))).)))).)))))...	TGACv1_scaffold_063912_1DL	1.4
PC-3p-51493_62	CTCATCGGATGTTATTTGGCCATC	0	0	11.2403	0	0	9.7661	ccaaaatttggtggccaaatgacatctgaggagctccatatagaaaataaaaaaattggtgctcaaacgtttgtgcatcattgagcagaacttttgttttattagtatggagCTCATCGGATGTTATTTGGCCACCaaatttgta	...((((((((((((((((((((((((((.(((((((((((...............((((((.(((....))).))))))..(((((((...))))))).....))))))))))).))))))))))))))))))))))))))...	TGACv1_scaffold_288993_4AL	1.4
PC-3p-49354_68	TACACCTGACCGCTTCTTCCTC	10.2363	6.58132	0	0	4.40643	0	ccatttgagaataccgaggagggagaggtggtgggtgtaagttacattgagaatttgaaccaaccattagacagattggtgaaggtgatggtttactcattgtcattctcgatgtatctTACACCTGACCGCTTCTTCCTCttcagcattcacaaaagc	...((((.((((...((((((((((((((((((((((((((.(((((((((((.........((((..........))))...((..((((.....))))..)).))))))))))).))))))))).)))))))))))))))))...)))).))))...	TGACv1_scaffold_542717_6DS	1
PC-5p-71955_29	AGATACATGTGGCCGTCGGTGTCG	0	4.23993	0	0	3.54712	0	cctaaatagcaagtatcgtgggtgtgAGATACATGTGGCCGTCGGTGTCGgacactacatccacgtcccacaagtgatgtgggcatcgaagcccgtgtcacttgtgggacatggatgtactgtccgacaccgacggccacatgtatctcacaccgacgatacttgctattt	...((((((((((((((((.((((((((((((((((((((((((((((((((((.((((((((.(((((((((((((..(((((......)))))..))))))))))))).)))))))).)))))))))))))))))))))))))))))))))).))))))))))))))))	TGACv1_scaffold_476863_6AL	1.7
PC-5p-67930_33	TCTAGGCGTTGCACTAGTGGT	0	5.54184	0	0	2.94909	0	ataaaaattattaagtcaatgtgcagcgcctaagagctaggcgccacaccatacagtgtagcgcctagctTCTAGGCGTTGCACTAGTGGTtgcttcataacaaaatgaagcaaccactagtgcaacgcctagaagctgggcgctacactgtatagtgtggcgcatagctctcaggtgctgcacactgacttagtaattttcgg	...(((((((((((((((.((((((((((((.(((((((.(((((((((.(((((((((((((((((((((((((((((((((((((((((((((((((......))))))))))))))))))))))))))))))))))))))))))))))))).))))))))).))))))).)))))))))))).)))))))))))))))...	TGACv1_scaffold_502085_6BL	1.8
PC-3p-96840_12	TCTAGTAATTTTTCTACCTACTT	3.70621	0	0	0	0	0	aaaagggaagaggggtagaaaaagttattagatagctaagcgaagtaagtccaatgctaTCTAGTAATTTTTCTACCTACTTacctact	...(((.(((..((((((.(((((((((((((((((...((.......)).....))))))))))))))))))))))).))).)))...	TGACv1_scaffold_573379_7AS	1.1
PC-3p-97974_11	TCCTTGCGTCAACTAAAGTTG	0	0	0	0	0	3.07478	cggtttttatggcaactttagttaacgcgaggatgacaagtttagttcacacgcctggcaatttcctggcaaaaaaaactgcgggtggaattgccatgcttaccaactgaacttgccaTCCTTGCGTCAACTAAAGTTGccataaaaaact	.((((((((((((((((((((((.(((((((((((.(((((((((((.....((.(((((((((((..(((........)))..).)))))))))).)).....))))))))))).))))))))))).)))))))))))))))))))).))	TGACv1_scaffold_570112_7AS	1.3
PC-3p-60928_43	CGAGCGTGGCTCCGGCGTCGC	0	5.27685	0	0	5.63139	0	atggcggcgcggtagctgcccttgccggagcagcgcacaacggactgaatccagtgcgctcctctggCGAGCGTGGCTCCGGCGTCGCaca	...(((((((((.(((..(.((((((((((.(((((((...(((.....))).))))))).)))))))))).)..)))))).))))))...	TGACv1_scaffold_064926_1DL	0.9
PC-3p-66177_36	CCGTGGCACCTGTAACGTGGGACC	11.9148	0	0	4.92785	0	0	ctaccaagtctcgaagcctgtcgctttacccgtgctaagcaccaaactgaccagccggtcccaagtttcaggtgccaccgtggccaaccgccgttaacgcgcggcgggcgtcggttggccaCCGTGGCACCTGTAACGTGGGACCggctggtcagtttggtgcttagcgcgggcgaagcgaccggtttcgagacttggtagttt	((((((((((((((((((.(((((((..(((((((((((((((((((((((((((((((((((.(((.((((((((((.(((((((((((.(((...(((...))).))).))))))))))).)))))))))).))).)))))))))))))))))))))))))))))))))))..))))))).))))))))))))))))))...	TGACv1_scaffold_528151_6DL	1.4
PC-3p-21085_312	GAAATGTTGGGCGGCTGTGGCACA	0	25.5473	3.43963	0	20.6348	44.3538	actcgttgtgcctgtggttgacacctccccaatggatattgtgccatgaccacccaacatttccaccatgtgcaatgtgccattgttgaggccgactgttcatgatgGAAATGTTGGGCGGCTGTGGCACAatatgcatcggggaggtgtcgaacatatgcacaacgttt	...((((((((.((((.(((((((((((((.(((.((((((((((((..((.(((((((((((((.((((..((.((.(((........)))))..))..)))).))))))))))))).))..)))))))))))).))).))))))))))))).)))).))))))))...	TGACv1_scaffold_436211_5DL	1.2
PC-3p-88087_18	AGAAATAGGCACCGATGCTTC	0	0	0	0	1.95077	2.56772	aatgtgtgtgggtgtgttaggccttgtacaatgggaggtgcttagagaaataaaccagactttctttaagcatcggtgtttatttatacaggatagacgcttaactaagcgtctctccggtAGAAATAGGCACCGATGCTTCagaaaatctcggtttatttttttaagcacccctctaagcatctctcattgtacaatgccttatgggcacattaaccacggc	..((((.((..((((((.((((.((((((((((((((((((((((((((((((((((((.(((((..(((((((((((..(((((.(((.(((.((((((((....)))))))).))).))).)))))..))))))))))).))))).))).)))))))))............)))))))))))))))))))))))).)))).....))))))..))))))..	TGACv1_scaffold_159121_2DL	1.2
PC-3p-104486_10	CGAACCGTAGGGTCCGCACGCTT	0	0	0	4.81059	0	0	actgtcatcgtaacgttaagcgtgcggaccctacggttcgagaacaatgtaaacatgaccgagacatgtagggtccgcacgcttaacgttaaactcataataactgtctacattgttctCGAACCGTAGGGTCCGCACGCTTaacgttacgatgacagttat	(((((((((((((((((((((((((((((((((((((((((((((((((((.(((((.......))))).((((....(((.....)))...))))............)))))))))))))))))))))))))))))))))))))))))))))))))))...	TGACv1_scaffold_706181_U	1.4
PC-5p-30718_164	AACTGCTCCCTCCGTAAACTA	38.605	6.72981	0	49.0949	2.4557	15.0023	gacaattAACTGCTCCCTCCGTAAACTAatatatgagcgtttaaatcactattttagtaatataaatgcttttatattagtttacagaggggtagctaattatc	((.(((((.((((.(((((.(((((((((((((..((((((((.((.((((...)))).)).))))))))..))))))))))))).))))))))).))))).))	TGACv1_scaffold_249461_3DL	1.4
PC-3p-39086_106	TTGATTTTCCTCTATAAGCGCATC	0	12.076	0	0	13.3063	2.31095	ccttattgagctcctctgaaaatgaaaatagatgcccttatatagggaaattagcctaaattcatacggatttcgattaaaattcgttatgaatttaagTTGATTTTCCTCTATAAGCGCATCtatgctcatttctgagtagttttttatat	...((..(((((.(((.(.((((((..((((((((.((((((.((((((((((((.(((((((((((((((((......))))))).)))))))))).)))))))))))).)))))).))))))))..))))))).))).)))))..))...	TGACv1_scaffold_594325_7BS	1.3
PC-5p-83343_20	CGGTTCGTGACGGCAACCGGCACT	3.70621	0	0	3.58389	0	0	accggcctttagtgcCGGTTCGTGACGGCAACCGGCACTaaagagtggggactaaaggtcccctccctttagtaccggttcgtcacgaaccgacgctaaagtgccacc	...(((((((((((.(((((((((((((..(((((.(((((((...((((((.....))))))...))))))).)))))))))))))))))).)))))))).)))...	TGACv1_scaffold_098328_2AL	1.1
PC-5p-83549_20	TACCCTCGCCGGAGTAGCGTG	0	0	6.87925	0	0	0	ggcggcgcggtggcTACCCTCGCCGGAGTAGCGTGcaacggaccgagtcccgcgcgctcctccggcgagcgtagctccagcgtcacg	...(((((((.((((((.((((((((((.(((((((...((((...)))).))))))).)))))))))).)))))))).)))))...	TGACv1_scaffold_220612_3B	0.9
PC-5p-99246_11	AGATAAGGTAGTAATAATGGCATA	0	0	0	0	0	5.12896	tttgagtgattaattAGATAAGGTAGTAATAATGGCATAtgactttaactaaagtcaactgacattattactatcttattttttaatatcagctcgtc	..((((((((.....(((((((((((((((((((.((..(((((((....)))))))..)).)))))))))))))))))))......)))).))))..	TGACv1_scaffold_641245_U	1.4
PC-5p-73182_28	ACTGATAGGATGGGTCGTATTTGT	2.47081	0	0	4.32953	2.70333	0	gtgttgatgttaaattaACTGATAGGATGGGTCGTATTTGTcaaattaaatgactgatacgacccatcccatgagttaatttaacctcgaggt	...((((.((((((((((((.((.(((((((((((((..((((.......))))..))))))))))))).)).)))))))))))).))))...	TGACv1_scaffold_158729_2DL	1.4
PC-5p-32982_144	TTCGTCGGAGCAGCGTGCCTGGC	10.0944	23.5935	0	9.3566	20.7489	10.9827	ccggccatggcggtgcggcagccccgTTCGTCGGAGCAGCGTGCCTGGCctcaaggccgcgcgctcctctgccgaacggtgctagccgtgttgagcacatggcgat	...((((((((.(..(((((((.(((((((.(((((.(((((((..((((....))))))))))).))))).))))))).))).))))..)...)).))))))...	TGACv1_scaffold_376159_5AL	0.9
PC-3p-99899_11	ACCCGTGTGTCAGTGACTCAAAGG	0	2.91495	0	0	0	0	cgtggatcctctgactttgcaatccctgccataccctgcctttgagtcactgacaggtgggccccatgctttatggaACCCGTGTGTCAGTGACTCAAAGGtaggcttggccacggcaggggatcctcg	((.((((((((((.(..((........((((...(((((((((((((((((((((..((((..(((((...)))))..))))..)))))))))))))))))))))..))))))..))))))))))).))	TGACv1_scaffold_570896_7AS	1
PC-5p-40444_100	CACCTGCGTTTGGCTGTATGACAG	16.9809	2.88676	0	19.13	0	0	ccctattgCACCTGCGTTTGGCTGTATGACAGgtgggccagccacctgttgggcccacgtgtcattcacccaaacgcaagtgcagtaagt	...((((((((.(((((((((.((.((((((.((((((((((.....))).))))))).)))))).)).))))))))).))))))))...	TGACv1_scaffold_307266_4AS	1.1
PC-3p-43899_85	TTGCCGAGAGCTGCTCAGATG	0	9.49371	0	0	4.16067	9.14208	tgaggcgcgctccaaaattcaactcatttggacatctgagcagctctcggcaaaaaagacaaatcgggtcaaaacagtgcgtgaacagtatacatttttacagaccctgattttgtcttttTTGCCGAGAGCTGCTCAGATGctcaaatgagttgaattttggggcgcacctcacgc	(((((.((((((((((((((((((((((((..((((((((((((((((((((((((((((((((((((((......((......)).(((........))).))))).)).)))))))))))))))))))))))))))))))..)))))))))))))))))))))))).)))))...	TGACv1_scaffold_147021_2BS	1.5
PC-5p-31845_154	CAGCTTCTCCCAGAATCTTGAACC	0	7.65924	21.0441	0	7.70779	11.3522	gccgattctcccagtatcttgagaatcgggcctccgccCAGCTTCTCCCAGAATCTTGAACCtattttttaaacaatcttagctacttaggatgtaaacaactaggattgtcaaaaaaatatggattcaagattctgggagaagctgggtggaggttcgattctcaagattctgggagaatcg	..((((((((((((.(((((((((((((..((((((((((((((((((((((((((((((((((((((((..((((((((((.(((.......))).....))))))))))..)))))))).)).))))))))))))))))))))))))))))))..))))))))))))).))))))))))))	TGACv1_scaffold_544471_6DS	1.6
PC-3p-27790_197	GACGAACACAGACCAACCAGA	5.9014	24.614	21.6486	16.0407	26.593	21.4445	cctccgcgccatggagtctctggttggtctctgttcatttcaaacaaggtggtcaggacgtacgtcctgtgcctctctttgttactgcacctcgtttgaGACGAACACAGACCAACCAGAgtctcctggcatggcat	...((..((((.((((.(((((((((((((.(((((.((((((((.(((.(((((((((....)))))).)))......(((....)))))).)))))))).))))).))))))))))))).))))))))..))...	TGACv1_scaffold_392705_5AS	1
PC-5p-16828_441	CTTGAACTTCTCCATAGCATC	11.6587	39.9784	17.1554	23.8764	29.3352	17.2873	ggagccaatcctttgCTTGAACTTCTCCATAGCATCatccatcctgccattctactgaggtagccgctgctcttttgcatgatgggtacaatggctggtgctatgggtaaattcaaccagatggttggcata	...(((((((.((((.(((((.((..(((((((((((.((((..((((...((((....))))....(((......))).....))))..)))).)))))))))))..)).))))).)))).)))))))...	TGACv1_scaffold_343065_4DL	0.9
PC-5p-12079_682	TACCCTCGCCGGAGCAGCGTG	27.451	52.0176	43.5584	21.8399	41.0759	30.5411	cgcggtggcTACCCTCGCCGGAGCAGCGTGcaacggaccgagtcccgcgcgctcctctggcgagcgtagctccagc	.((((.((((((.((((((((((.(((((((...((((...)))).))))))).)))))))))).)))))))).))	TGACv1_scaffold_404608_5BL	0.9
PC-3p-65997_36	TTGCCATAGGCATAGCCCTGC	0	5.42544	3.55714	0	0	2.58296	atctctgctgccacgagtaaccaggagacgacacgtggcagggctatgcctacggcaaagccgtcagcatagattcatctatgccgacggctTTGCCATAGGCATAGCCCTGCcaccaggagtaccacgggttgccacgtggcagagatat	...(((.((((((((.((((((.....((.....((((((((((((((((((.((((((((((((.(((((((....))))))).)))))))))))).)))))))))))))))))).....))......))))))..)))))))))))...	TGACv1_scaffold_050126_1BS	1.2
PC-5p-103897_10	TATTGCAGGATGGCAGGCACACGA	0	0	0	0	2.43846	0	tagtttccttcctatccgtcagatatagatcggacggcctaTATTGCAGGATGGCAGGCACACGAtcatcaccgacaatgctttttataagagtaggtataaaaaataaagttggtgatgatggtgggcctgccatcctgcaatgtaggtcgtccgatttatatttgatggataagaaggaaaa	...((((((((.(((((((((((((((((((((((((((((((((((((((((((((((.(((.((((((((((((..(..((((((((........))))))))..)..)))))))))))).))).))))))))))))))))))))))))))))))))))))))))))))))).)))))))).	TGACv1_scaffold_227371_3B	1.7
PC-5p-11080_759	AGTGGCACGAGTTCAGGCTGTT	72.2113	56.4207	0	21.2131	57.4824	29.7274	gtcagaactgagtgctagctcAGTGGCACGAGTTCAGGCTGTTgaacgcgcacaccagcgtttgaatccccacggcggctccattgaccccgtgaggactcaaacgctgatgggcgggttcaacaacctgaactccgtccactgagctagcactcagttctcag	...(((((((((((((((((((((((.(((((((((((.((((((((.(((.((.((((((((((.(((.(((((.((.((....))))))))).))).)))))))))).)).))).)))))))).)))))))).))))))))))))))))))))))))))...	TGACv1_scaffold_526581_6DL	1.2
PC-3p-16381_458	ATTGAACTAAGGAGGGGTGGA	35.7857	21.6225	18.6487	40.3985	18.597	23.1726	aatgggcaaccttcaaccctctttagttcaatcaagtggattaaatttccaaaattacagatttagttcatttgATTGAACTAAGGAGGGGTGGAgggcaccctcc	...(((...((((((.((((((((((((((((((((((((((((((((..........)))))))))))))))))))))))))))))))).))))))...)))...	TGACv1_scaffold_131924_2BL	1.3
PC-3p-54345_55	TACACCTGACCGCGTCTCCCTC	14.5618	4.60984	0	0	0	0	ccatttgagaataccgaggagggagatgtggtggttgtaagttacaatgagaatttgaaccaatcatttcgccgataggagaaggcgtgatgttctgatcattgtcgttctcgatgtaactTACACCTGACCGCGTCTCCCTCtccagcattcgcaaaagc	...((((.((((.....((((((((((((((((((.((((((((((..((((((.(((......(((..((((..........))))..)))......))).....))))))..)))))))))))))..))))))))))))))).....)))).))))...	TGACv1_scaffold_514323_6BS	0.9
PC-3p-101898_10	TTTTCGGGCGGAGGGAGTATT	0	2.64996	0	0	0	0	aactactccctgcattcggaaatactttgttattaaaatggataaaaggggatgtatctagaatctagatgtattttagttctagatacatctctttttatacattttgatgacaagtaTTTTCGGGCGGAGGGAGTATTa	...((((((((((..((((((((((.((((((((((((((.((((((((((((((((((((((.(((((.....))))))))))))))))))))))))))).))))))))))))))))))))))))))..))))))))...	TGACv1_scaffold_225367_3B	1.6
PC-5p-28999_182	ATAGTGTGGCGCCTAGCTCTCAGG	0	12.5778	15.6234	0	10.4382	16.1714	taaaaattgctaaatcaatgtgcagagcctaagagctaggcgctgcactgtATAGTGTGGCGCCTAGCTCTCAGGcgccgcactagtggttgcactacaaaatgaagcaaccactagtgcaacgcctagaagctaggtgctacactgtatagtgtggcgcctagctctcaggcgctgcacactgacttagtaattt	...((((((((((.(((.(((((((.((((.((((((((((((..((((((((((((((((((((((((((.(((((..((((((((((((((.............))))))))))))))..))))))).))))))))))))))))))))))))..)))))))))))).)))).))))))).))).))))))))))	TGACv1_scaffold_457772_5DS	1.5
PC-3p-86174_18	AAAATCACCCGTGTTCCGTACGCC	0	0	0	0	2.45757	2.2362	aaaggatgggcgtacgtgaacacgggtgttttccctaagaAAAATCACCCGTGTTCCGTACGCCcaccagg	...((.((((((((((.((((((((((((((((.....)))))..)))))))))))))))))))))))...	TGACv1_scaffold_058197_1BS	1.2
PC-5p-29345_178	TTGTCCATAGCATCCGCGATC	0	9.31217	9.81131	3.58389	16.6463	13.6861	ggagccagttatccggtttaatTTGTCCATAGCATCCGCGATCccgccattcagctgtgatagctgctgccctattgcacgttgcggaagatagctggtgctatggataaattcaacccgatggttgtgcatg	...(((((..(((.((((.(((((((((((((((((.((.(((((((.....(((((..((((........))))..)).)))))))..))).)).))))))))))))))))).)))).)))..))).))...	TGACv1_scaffold_225113_3B	0.9
PC-5p-73478_28	TTTATGCTCTTGGCTTTGGCT	0	5.37664	3.09566	0	0	0	tttggttaggcttaactttggcttttggagtttggtttataaccgaaaaaagcacctattTTTATGCTCTTGGCTTTGGCTtttgactggatactgttacatgatggtataagccaaaaggcaaagccaaaagcagaaaaatatactatgtttttttggcttataaaccaaactctaaaagctcaaattttgcctaacctat	...((((((((..((.((((((((((((((((((((((((((((.(((((((((..(((((((.((((.(((((((((.((((((.((..((((..((....))..)))).)).)))))).))))))))).)))).))))))).....))))))))))).)))))))))))))))))))))).))))))..))))))))...	TGACv1_scaffold_063742_1DL	1.4
PC-5p-97061_12	TAAATTTCGTCAGTGCCTCCCC	0	0	0	0	0	3.35431	gattgggttcgttttcccatatgctttgctccggatccgatgcaTAAATTTCGTCAGTGCCTCCCCtgttgttctccgggtacacatcctctctgtttattgcagagacgtgtatcaggagaacagcggggaggtgctgccgaaattttgcgtaggatccagagcatagcatgggaaaatgaaccca	...((((((((((((((((..((((.(((((.((((((.(((((.((((((((.(((..(((((((.((((((((((.(((((((....(((((((.....))))))).))))))).)))))))))))))))))..))).))))))))))))).)))))).))))).))))))))))))))))))))	TGACv1_scaffold_552302_6DS	1.4
PC-3p-46314_77	CTTATGACTTCTCTTAGACAG	2.47081	5.63907	2.7517	0	7.09446	3.35431	cgacggaggatgactatgatgccttcatgtggagtgtgaaacactgtgtgagagaagtcataggtgtgaaacactcttcgatgatgatgacgaagctgcaaacaCTTATGACTTCTCTTAGACAGtgtttcacactacacagaccgtgtcagacgatgttatctacggtc	...((..(((((((..(((..(..((.((((.(((((((((((((((.(((((((((((((((((((....((..(((((..........))))).))...))))))))))))))))))).))))))))))))))).))))))..)..)))......))))))).))...	TGACv1_scaffold_195194_3AL	1.1
PC-3p-11233_746	AGTGGCCCAACTGCACCCTGC	37.8905	65.1871	8.6653	22.1752	57.5874	33.3548	tgatgggactcggctcccctgacgtactgcagagtgcagttgggtcactgacaggtgggccaacttgctttcgggcccacctgtcAGTGGCCCAACTGCACCCTGCagtacgtcagaggagcctcgtcccacgt	.(.((((((..((((((.((((((((((((((.((((((((((((((((((((((((((((............)))))))))))))))))))))))))))).)))))))))))))).))))))..)))))))..	TGACv1_scaffold_221163_3B	1.4
PC-3p-15550_492	AGTCTCTGCCAATTCTTCGTG	63.9507	47.4617	34.2191	66.0646	50.7034	46.1925	aaagcaaagattgcgaagagcgcgaaggatttgcagatactccgtaaaatcactttatggAGTCTCTGCCAATTCTTCGTGttcttaacgtctttgcagt	...((((((((....((((((((((((((((.(((((.((((((((((.....)))))))))).))))).))))))))))))))))...))))))))...	TGACv1_scaffold_593961_7BS	1.3
PC-3p-80455_21	TTTTTGCCACGCCTTCTAGG	0	0	0	0	2.4557	3.35431	agcttcaagtgcttgcaaaacttcgttatggaatcacattactttaaggtgtggcaaaaacaacaaaatcagtgcttcaaaatgcttttgaaagtagcacttttagagtatcgatttttTTTTTGCCACGCCTTCTAGGaatgtaatttcatgaggaacttttgcaagtacttgaaacc	...(((((((((((((((((.(((.(((((((((.(((((.((..(((((((((((((((....((((((..((((..((((((((.........)))).))))..))))..)))))).)))))))))))))))..)).))))).))))))))).))).)))))))))))))))))...	TGACv1_scaffold_556969_7AL	1.3
PC-5p-86232_18	AGGGAGAAGCGCAGTGCTCACCTG	0	4.76992	0	0	0	0	tgagtgtagagccgatgaAGGGAGAAGCGCAGTGCTCACCTGcacgttggcctgaagcaaagcaacgtgcaggtgagcattgcgcctctcttttattttggcactaacaga	...((.(((.(((((..((..((((.(((((((((((((((((((((((((.....))....))))))))))))))))))))))).))))..))...))))).)))))...	TGACv1_scaffold_304004_4AL	1.1
PC-5p-18073_397	ACCATGGCTGTTGCTTTTCTT	0	66.3597	26.2953	0	69.4825	26.4273	cacaaggagaACCATGGCTGTTGCTTTTCTTgtccttgtgatggtgtcttcttgtgcgggtccttatggtgatgtcttcttctacgccatggcaaggcaaaagaagacatcatcataaggaccagtaaagcaatggccatggtcctcctt	...((((((.((((((((..(((((((.((.((((((((((((((((((((((.(((..(((...((((((.............)))))))))...))).)))))))))))))))))))))).)).)))))))..)))))))).))))))	TGACv1_scaffold_622378_7DS	1.2
PC-3p-75368_26	TACGTCAGAGGAGCCTCGTCC	0	4.74429	0	0	1.95077	0	cggggactcggctcccctgacgtactgcagggcgcagttgggtcactgacaggtgggccaacttgctttcgggcccacctgtcagtggcccgactgcgccctgcagTACGTCAGAGGAGCCTCGTCCatt	...((((..((((((.(((((((((((((((((((((((((((((((((((((((((((............))))))))))))))))))))))))))))))))))))))))))).))))))..))))...	TGACv1_scaffold_211672_3AS	1.4
PC-5p-35112_129	GCCACAGGTGTTCTCGCTAGA	0	22.4644	13.9273	0	19.888	15.5018	tgttgaccaattggtGCCACAGGTGTTCTCGCTAGAtatcacgtaagtactcactctggccagtttgaagatgtgttgactaaagagtggcaggtgcaccagatgaagaacgaaaattgactacttacgtgatatctagtgggaacacctctggt	.....(((....)))((((.(((((((((((((((((((((((((((((.(((.....((((.(((..((.........))..))).)))).((....)).................))).))))))))))))))))))))))))))))).))))	TGACv1_scaffold_306420_4AS	1
PC-3p-97746_11	TGATGATCGTGTGCCTGCCATCCT	0	0	0	0	0	2.82449	ttgccatagtttcgttcttatccgtcagatataaattggacgacctatattgcaggatggcaggcccaccatcatcaccaactctgttttttatccctactcttataaaaagcatagtcggTGATGATCGTGTGCCTGCCATCCTgcaatataggccgtccgatctatatctgacggataggaaggaaactatggaaa	...((((((((((.(((((((((((((((((((.((((((((.((((((((((((((((((((((.(((.(((((((((.(((.((((((((((..........)))))))))).))).))))))))).))).)))))))))))))))))))))).)))))))).))))))))))))))))))).))))))))))...	TGACv1_scaffold_471625_6AL	1.6
PC-3p-72232_29	AGACCCACAGGGCAGTGTGCC	0	5.54184	0	0	1.95077	0	tagggcgcgctgccctgtgagtctgctggccctcctgggcctgcatttgcacaccctaggtctggtAGACCCACAGGGCAGTGTGCCaac	...((((((((((((((((.((((((..(.(((...(((..(((....)))..))).))).)..)))))).))))))))))))))))...	TGACv1_scaffold_392607_5AS	1.1
PC-5p-69808_31	GTATGAGCCCCGTGGACTAGCGAA	10.153	0	0	0	0	0	ccaagcgctgcagcgctgaaGTATGAGCCCCGTGGACTAGCGATtgcttcncagggtaagaaggggtagagaaaatgcctcgagccgaggtccgagtaccaagcgctgcagcgctgaagtatgagccccgtggactagcgattgcttctccacgaggctcatatcaggcgctacggcgctgaa	...(((((((.((((((...(((((((((.((((((..((((((((((......(((.....(((((.........((((((...))))))....((((..(((((....)))))...))))..)))))....)))))))))))))..)))))).)))))))))..)))))).)))))))...	TGACv1_scaffold_506840_6BL	0.9
PC-3p-56307_51	TATTATGGTGCGGAGGGAGTA	7.49733	4.58934	0	12.3576	7.60127	0	ttagtatatactccctccgtcccataatataagaacttttttgacagtaatgtagtgtaaaaaatgctcttaTATTATGGTGCGGAGGGAGTAgattatttgtgcaag	...((((((((((((((((..(((((((((((((...(((((.(((.((...)).))).)))))...)))))))))))))..))))))))))).......)))))...	TGACv1_scaffold_061105_1DL	1.3
PC-3p-70323_31	CGGGAACGAACGGAGGAGCGAC	0	0	0	0	0	8.84845	gggggtcgcttttccttcgttcccgtgggctacacattttggtgtaatgcactCGGGAACGAACGGAGGAGCGACcatc	...(((((((..(((((((((((((...(((((((......)))))..))...)))))))))).)))..)))))))...	TGACv1_scaffold_067881_1DL	1
PC-5p-67990_33	ACATCTGACAAGCTCTCCGCA	0	0	11.9661	0	0	0	tgaggtccgctctaaatttcaactaatttggACATCTGACAAGCTCTCCGCAaaaaagacaaatcgggtcaaaacagtgcgtgaacagtaaacattttttcataccccgattttatcttttttgccgggagctgctcagatgtctaaatgagttgaaatttggagaggacc	...(((((.(((((((((((((((.((((((((((((((..(((((((.((((((((((.((((((((...(((.((((..((.....))..)))).))).....))))))))..)))))))))).)))))))..)))))))))))))).))))))))))))))).)))))	TGACv1_scaffold_002800_1AL	1.2
PC-5p-1231_4743	TGGTCTGTGTTTGTTTCAAAC	52.4768	259.707	372.198	40.0032	338.831	453.393	tccgcgccctggagtctctggtTGGTCTGTGTTTGTTTCAAACaaggtggtcaggcgtacgtcctgtgcctctctttgttgctgcacctcgtttgagacgaaaacagaccaaccggagtctcctggcatagcatc	...(((((..((((.(((((((((((((((.((((((((((((.(((((..(((((....).)))).((...........))..))))).)))))))))))).))))))))))))))).)))).)))...))...	TGACv1_scaffold_456587_5DS	1
PC-5p-24289_247	CTTGTTTGTCATTAAGCTTCTG	2.47081	23.179	2.7517	0	25.6584	16.2744	aCTTGTTTGTCATTAAGCTTCTGagtctctttgccatcctatagcggtgaaaggtcaaagttactctgaagcttaatgcgaacatgt	((.((((((.(((((((((((.((((..(((((((..((......)).....)).)))))..)))).))))))))))))))))).))	TGACv1_scaffold_130544_2BL	1
PC-5p-80853_21	GGTGGCACCAACCGGGACT	0	0	0	4.92785	0	3.22871	cgtgacgcaccaggcctttggtcccggttGGTGGCACCAACCGGGACTaaagggcagcattggtcccggatcgacgcaacacccgggaccaatgctcccccttcagtcccggttggtgccaccaaccgggaccaaaggcctctgcttcccg	((.((.(((..(((((((((((((((((((((((((((((((((((((.(((((.((((((((((((((.............))))))))))))))..))))).))))))))))))))))))))))))))))))))))))).))).)).))	TGACv1_scaffold_226269_3B	1.3
PC-5p-16963_436	AGGATGTGAGGCTCGACCTGTCGT	0	31.739	0	0	91.2358	74.0724	gtccctgggaggaatgtgcggcggcgttgtacagctggtggtccctcattatggcagcggatgaggactacagacgccctcgttgctagcgctgctcgagcgaggcgcgggcgaggtAGGATGTGAGGCTCGACCTGTCGTcatccacggctggggcgccgtcgcgctcgtccatgcttggtgtggatgagcgcgacggcaccgcggccgtggacgctgacagctcgaccctcgcatcgtatctcgctcgcgcctccctc	.(((......)))......(((((((((....(((..(((((((.(((((.........))))))))))))..(((....))).)))))))))))).(((.(((((((((((((((((.(((((((((.((((.((((((...((((((((((.((.(((((((((((((((((..(...)..))))))))))))))))).)).))))))))))...)))))).)))).))))))))).))))))))))))))))).)))	TGACv1_scaffold_031720_1BL	1
PC-3p-50233_66	AAAGGCTCGAGGTGAAGAGGAGGA	2.47081	6.86169	0	0	8.10846	0	gaagagtacaacctctggattcccctcttcacctccggtcttttcagactcacgaggacaagttcactccctgctcgcattgaggatgggtgcaggaagaggaggttagcccaaagtctgaAAAGGCTCGAGGTGAAGAGGAGGAtctagaggttcaactcttccaa	(((((((..(((((((((((((.((((((((((((..(((((((((((((.....((..((..((.((((((((((.((((...)))))).)))))..)))))..))..))...)))))))))))))..)))))))))))).)))))))))))))..)))))))...	TGACv1_scaffold_308415_4AS	1
PC-3p-72829_28	ACAGTGTGGCGCCTCCAAGCTAGG	0	3.97493	0	0	3.19484	0	ccagaccaaaattcgctaagtgtttgtgtggcgccaagctgtgaggcgccacactgtacagtgcaacgcccgcgagctaggcgctacactgtACAGTGTGGCGCCTCCAAGCTAGGcgccacacaaacacttagtgtttttttgtcatt	...(((.((((..((((((((((((((((((((((.((((..(((((((((((((((((((((...((((.........))))...)))))))))))))))))))))..)))).))))))))))))))))))))))..)))).)))...	TGACv1_scaffold_160125_2DL	1.3
PC-5p-40767_98	TAGCTCTCGGCAAAAAAGACAAAT	0	8.43373	0	0	11.8414	5.12896	aatttgacgcgcgaggtgcgccccaaaattcaacgtatttggacatctgagTAGCTCTCGGCAAAAAAGACAAATcgggtcaaaaacagtgcgtgaacagtaaacatttttacagaccctgattttgtcttttttgccgagagctgctcagatgctcaaatgagttgaattttggggtgcacctcacgcgtcaa	...((((((((.((((((((((((((((((((((..(((((..((((((((((((((((((((((((((((((((((((((.......((......)).(((((....))))).))))).)).)))))))))))))))))))))))))))))))..)))))..)))))))))))))))))))))).))))))))	TGACv1_scaffold_221838_3B	1.5
PC-3p-73002_28	AATAGGCACCGGTGTTTCAGA	0	0	3.87712	0	1.96606	3.55158	aagaaatcaggcttttcataagcaccggtgcttatttgtacatgacaaacgtttaattgggcgtcttttttgtagaAATAGGCACCGGTGTTTCAGAaaaacccgatttatt	...(((((.((.(((((..((((((((((((((((((.((((......((((........))))......)))).))))))))))))))))))..))))).)).)))))...	TGACv1_scaffold_377513_5AL	1.1
PC-5p-48529_70	TACACGTCAGTCGGCCGATCGTGG	0	23.8455	0	0	18.605	0	cgttggtcacacggtgcTACACGTCAGTCGGCCGATCGTGGccaccttacccgcctgattttcatcaagttccacctagtttgttttgtgacaaaccaggtatacaaacttgattaaaatcaggcagataaggtggccacgatgggccgactgacgcgta	(((.(....))))....(((.((((((((((((.(((((((((((((((...((((((((((.((((((((..((((.(((((((....))))))).)))).....)))))))).))))))))))...))))))))))))))).)))))))))))).)))	TGACv1_scaffold_603687_7DL	1.2
PC-3p-41836_93	AGCGTCTCTCCTGTAGAAATAGGC	0	3.44494	3.87712	0	2.70333	17.1173	cttaggccttgtacaatgggaggtgcttaggagaggtgcttagagaaataaaacaggctttttttaagcaccggtgcttatttgtataggatagacgcttaactaAGCGTCTCTCCTGTAGAAATAGGCaccggtgcttcagaaaaatccggtttattttctaagcatctctctaagcacctcccattgtacaaggccttag	((.(((((((((((((((((((((((((((.((((((((((((((((.((((...((.(((((((((((((((((((((((((.(((((((.((((((((....)))))))).))))))).)))))))))))))))))).))))))).))..))))))))))))))))))))))))))))))))))))))))))))))).))	TGACv1_scaffold_433445_5DL	1.6
PC-3p-13925_573	AGGATGCACTCCTTCCTCAAG	16.7912	10.9775	55.2946	4.81059	9.08957	87.2981	aaatccgcattggccaccttgagaaaggactgcatcatctggaaggatagcgcacagcgtaacctggtgttctcaccagcaagttccagAGGATGCACTCCTTCCTCAAGgtgacctatggggacga	...(((.(((.((.(((((((((.(((((.((((((.(((((((.....((((...))))...((((((....))))))....))))))).)))))).))))).))))))))).)).))).)))...	TGACv1_scaffold_577919_7BL	1
PC-5p-58196_48	AGCACCGGTGCCTATTTCTACAGG	0	0	4.34761	0	0	10.3707	tactatgaggtcctgtacaatgggagatgcttagaggggtgtttagaaaaataaaccgagattttctgaAGCACCGGTGCCTATTTCTACAGGagagacgcttagttaagcgtctaccctatacaaataagcaccggtgcttaaggaaagtctggtttatttctccaagcacccccctaagcacctcccattgtacaaggcctgataatc	...(((.(((((.(((((((((((((.(((((((.(((((((((.((.(((((((((.(((((((((.((((((((((((.(((((.((.(((..((((((((....))))))))..))).)).))))).))))))))))))..)))))))))))))))))).)).))))))))).))))))).))))))))))))).))))).)))...	TGACv1_scaffold_362056_4DS	1.4
PC-3p-97944_11	TCCGACACCAACGGCCACATG	0	0	0	0	0	3.07478	gtaaatagcaagtatcatcggtgtgagatacatgtggccgtcggtgtcggacagtacatccacatcccacaagtgacgcgggcttcgacgcccacgtcacttgtgggacgtggatgtagtgTCCGACACCAACGGCCACATGtatctcacacccacgatacttgctatttaggg	.(((((((((((((((...((((((((((((((((((((((.(((((((((((.(((((((((.((((((((((((((.((((......)))).)))))))))))))).))))))))).))))))))))).))))))))))))))))))))))...)))))))))))))))...	TGACv1_scaffold_556365_7AL	1.6
PC-3p-103381_10	TATTTCGTTCGTGGAGAGGAA	0	2.64996	0	0	0	0	tttctcgttcctttctcgcaaacgagctagaaaccagcttcccttgtggccgtgctggttacTATTTCGTTCGTGGAGAGGAAcgagctt	...((((((((((((.(((.(((((..(((.(((((((...((....))....))))))).)))..))))).)))))))))))))))...	TGACv1_scaffold_158170_2DL	1
PC-3p-18659_378	ATCCGTGTGCCTCGTTCCAACA	0	65.0218	88.0791	0	92.4449	117	tggtggccacgggacaaaactcgttggaatcagacgcacggatggctaatatcggtgctgggtggtggtgcggtgcggcataagtttcccacggtaagaactgcacgacactgtattagccATCCGTGTGCCTCGTTCCAACAaattttgtcccatggtcaccacctaccactc	(((((((((.(((((((((...(((((((..((.(((((((((((((((((.(((((..(.(..((..(((.(((.((.........))))).)))...))..).)..)))))))))))))))))))))).))..)))))))...))))))))).)))))))))..........	TGACv1_scaffold_320593_4BL	1
PC-3p-39326_105	AGTGACCCAAAGGCAGGTCCC	22.2858	0	0	18.2806	0	2.79526	cgacggcggacgcagcttcggtgcctttaaggcacctgcctttgggtcactgacatgtggaccagccacttgttgggtccacatatcAGTGACCCAAAGGCAGGTCCCttaaggcatcgaagtattgtccggcgacg	((.((.((((((..(((((((((((.((((((.((((((((((((((((((((.((((((((((((.....))).))))))))).)))))))))))))))))))).)))))))))))))))))..)))))).)).))	TGACv1_scaffold_570227_7AS	1.3
PC-3p-97006_12	TTATTCTTTCTTCTCCTCTTTTTT	0	0	0	0	0	3.08126	gacgctgcttctctagggtttggggtggcctcgacaacgcttcaaggataaaaaaagaagaggaagaagaaaaaaaaagaggagaagaaagaatagaggagtaagaactcctTTATTCTTTCTTCTCCTCTTTTTTtcttcttcttcctttttttatcgggaacgagggtcgtcgagggtcaccgagcgatagaggaaaccctaaatagcaag	...((((.(((((((..((((..((((((((((((.((.(((....(((((((((((..(((((((((((..((((((((((((((((((((((((((((((....))))))))))))))))))))))))))))))))))))))))))))))))))))......))).)).))))))).)))))))))..))))))).........))))...	TGACv1_scaffold_556762_7AL	1.2
PC-3p-90962_16	GTTCGGGCAGTTGCGGTAGTGCTG	0	2.11996	3.1619	0	0	0	taggcggattcatgcaccctagcagataagatagatagtaataatgtgatttgactttgcattgcccgggcagctctgccgcagctgcccggacagtgttacactGTTCGGGCAGTTGCGGTAGTGCTGctagtgcattgtaaattcagatcacatcattattatgtatcttattttttatagtttagcattttatgcaaa	...(((.....((((...(((..((((((((((.((((((((.(((((((((((.((((((.(((...((((((.(((((((((((((((((((((((...))))))))))))))))))))))).))))))...))).)))))).))))))))))).)))))))).))))))))))....)))....))))....)))...	TGACv1_scaffold_002755_1AL	1.3
PC-3p-42744_90	TCTAGTAATTTTTCTACCTACTTA	18.8536	0	0	17.5473	0	0	gaggggtagaaaaagttattagatagcaaagcgatgtaagtccaatgctaTCTAGTAATTTTTCTACCTACTTA	(((((((((.((((((((((((((((((....(((....)))...)))))))))))))))))))))))).))).	TGACv1_scaffold_306752_4AS	1.2
PC-3p-46707_76	TATAATTTTTGCTTCCGCCGC	0	9.96635	0	0	4.95218	5.61975	atatagtgcgcccgcgcttcctgagatccaactttgaccataaattaaccaacgagaccaactacggcggaagaaaaaattatataattaaaaacttctttcgaatacgaattcactgaTATAATTTTTGCTTCCGCCGCaatcggtcttggtagttaaatttacggtcaaagttgaatcacgtggatagaggaagcactacat	...((((((..((.....(((((.(((.(((((((((((.(((((((((...(((((((.....(((((((((.(((((((((((..............((((....)))).......))))))))))).))))))))).....)))))))...))).)))))).))))))))))).))).)).)))....))..))))))...	TGACv1_scaffold_306930_4AS	1
PC-3p-30883_162	TTTTTTGCCGAGAGCTGCACA	0	13.7945	0	0	16.958	13.0782	cgtgaggtacgctccaattttcaaaacatttggacttccgtgcagctctcagcaaaaaagacaaattagaccagaacagtatatgaacagtacacatttttacagacctccgatttgtcTTTTTTGCCGAGAGCTGCACAgaagtccaaatgttttgaaaattggagcgtacctcacgcat	((((((((((((((((((((((((((((((((((((((.(((((((((((.(((((((((((((((..((........((......)).(((........))).....))..))))))))))))))).))))))))))).))))))))))))))))))))))))))))))))))))))...	TGACv1_scaffold_000365_1AL	1.5
PC-3p-29883_172	CGAGGCTAGAGGTTGGTTCTT	0	14.1648	10.0991	0	13.5849	11.7943	tggttgttggaagaagcaaccactagcttcgttggagatccatcaaaggaactaaCGAGGCTAGAGGTTGGTTCTTctagcaagtt	...((((((((((((.(((((.(((((((((((((...(((......))).))))))))))))).))))).))))))))))))...	TGACv1_scaffold_529007_6DL	1.2
PC-5p-47389_74	ATCGGCTCCGGCGCCATCGCT	0	11.2785	0	0	4.16067	4.81917	acgctgctcatgagatccaatatctctggccactatacccgttcATCGGCTCCGGCGCCATCGCTctcaccacttttcccagacggcggtgccagaggttgccaatggaaacaccggtgagagcagtggtgtcggagctgaagaacgggtataacaggctgtagctattggatctcatgagtag	...(((((((((((((((((((.((..((((..(((((((((((.(((((((((((((((..(((((((((...(((((.....((((..(((...)))))))...)))))....)))))))))..))))))))))))))).)))))))))))...))))..)).)))))))))))))))))))	TGACv1_scaffold_145962_2BS	1.2
PC-3p-97184_12	CGGTTGTGATTTCGCGAGAGGCAC	0	3.17995	0	0	0	0	cagaggcacggttgtgctttcgcgagagtcacgggcgtgcctctttcggaaaggggaaaaacgcgttttctgttttttttcttttcatgagagtcacggttttgcttccacgagaggcaCGGTTGTGATTTCGCGAGAGGCACgggcgtgcctctttc	.(((((((((..(((((((((((((((.(((((..((((((((((..((((((..((((((((.......))))))))..))))))..(..((.((......))))..)..))))))))))..)))))))))))))))).))))..)))))))))...	TGACv1_scaffold_080324_1DS	1
PC-3p-12800_636	CGAGCCTCACATCCTACCTCGCCC	0	72.7871	61.3002	0	86.692	53.7711	gcgagcgagatacgatgcgaggctcgagctgtcggcgtccacggccgcggtgccgtcgcgctcatccacaccaagcatggacgagcgcgacggtgccccagccgtggatgccgacaggtCGAGCCTCACATCCTACCTCGCCCgcgcctcactcgagcagcgccagcaacgagggcgtctgtatcctcatccgctgccataatgagggaccaccagctgtacaacgccaccgcacattcctcc	(((.(((((.((.((((.(((((((((.(((((((((((((((((...((..(((((((((((.((((.........)))).)))))))))))..))...))))))))))))))))).))))))))).)))).)).))))).))).(((((.....((((((........(((((........)))))...)))))).....)))))........((.((........)).))..........	TGACv1_scaffold_031720_1BL	0.9
PC-5p-26413_215	TTCACTCCATGGGCAACCTTG	22.5534	22.8417	11.1666	4.03187	9.06821	0	agcgcaaggctgttaggatgtgtttggTTCACTCCATGGGCAACCTTGtctggcccaagcaatcccagccacagaggttccaaatggacgcccgagatcgctgcttggtccaagcaggtttgcctatgtagtgaaccatacacaccatcaatcttgtggt	..((((((..((...((.(((((.(((((((((.(((((((((.((((..(((.(((((((......((......((((((....))).))).......))))))))).)))..)))).))))))))).))))))))).)))))))..))..))))))..	TGACv1_scaffold_220794_3B	0.9
PC-5p-98077_11	TTTGAGTCACTGACAGGTGGG	0	2.88676	0	0	0	0	cctgccataccctgccTTTGAGTCACTGACAGGTGGGccccatactttgtgggacccgtgtgtcagtgactcaaaggtaggcttggccac	...((((...(((((((((((((((((((((..((((.(((((.....))))).))))..)))))))))))))))))))))..))))...	TGACv1_scaffold_556518_7AL	1.2
PC-5p-76359_25	CGCTTCTCCTTCGTTCCCGTG	0	0	0	0	0	6.66959	gggggtCGCTTCTCCTTCGTTCCCGTGtgctagacattttggtgtaatgcactcggggacgaatggaggaccgaccatc	...(((((.((((((((((((((((.((((...((((....))))...)))).)))))))))).)))))).)))))...	TGACv1_scaffold_623559_7DS	1.1
PC-3p-40666_99	TACACCTGACCGCTTCTCTCTC	31.9935	2.91495	0	0	0	0	ccatttgagaataccgaggagggagaggtggtgggtgtaagttacattgagaatttgaaccaaccattacacagattggagaaggtgatggtttactcattgttgttctcgatgtatctTACACCTGACCGCTTCTCTCTCttcagcattcacaaaagc	...((((.((((...((((((((((((((((((((((((((.((((((((((((.(((...(((((((((..............)))))))))...))).....)))))))))))).))))))))).)))))))))))))))))...)))).))))...	TGACv1_scaffold_542717_6DS	1.1
PC-5p-9458_913	TCATTGACCCCCTTTTGTTTT	0	108.604	0	0	127.42	132.745	ttcggcccagttcttttgcaggactctcccagaatctgcccctctctagcttctcctagaaTCATTGACCCCCTTTTGTTTTacaatcctacctaattagaccctaactagataggattgtaaaacaaatggggctcaaagattttgggagaatccgggtaggggtcagattttgggagaatctggcaaaagaactgggcc	...((((((((((((((((..((.((((((((((((((((((((((....(((((((((((((.((((.((((.(((((((((((((((((.(((.((((...)))).))).))))))))))))))))).)))).)))).)))))))))))))...))).))))).)))))))))))))).))..))))))))))))))))	TGACv1_scaffold_194622_3AL	1.4
PC-3p-60057_44	CTATCCGGGACTCCATTCCAGAAC	0	2.09946	6.60823	0	2.70333	2.31095	ttgttctagaacggagtcccagataagataattcgctttttggtacgaagtttagcaagagccttccgaatatcgctatttggaaggcctttgctgaattcgtaccaaaaggcggattatcCTATCCGGGACTCCATTCCAGAACaactt	(((((((.(((.((((((((.((((.(((((((((((((((((((((((.((((((((..((((((((((((....))))))))))))..))))))))))))))))))))))))))))))).)))).)))))))).))).)))))))...	TGACv1_scaffold_392841_5AS	1.5
PC-5p-31567_156	ATTGATCTCTCCGTTGATTCT	0	12.6497	6.62882	0	9.7475	15.2613	gcactgtagcctggtgttcttcacATTGATCTCTCCGTTGATTCTcaatccgccatgagcatgtcaccggtgaacagtatggtaacatgcgcctatattccaccgtccgattgagaatcaacgaagagatcaatgtgaagaacaccaggctacagtgc	((((((((((((((((((((((((((((((((((.(((((((((((((((.((.....)).......(((((...((((((((.......))).))))).)))))...))))))))))))))).))))))))))))))))))))))))))))))))))	TGACv1_scaffold_456723_5DS	1.3
PC-5p-83881_19	AGTTGGGTCACTGACAGGTGG	0	2.80111	0	0	2.43846	0	cccctgacgtactgcagggcgcAGTTGGGTCACTGACAGGTGGgccaacttgctttcgggcccacctgtcagtggcccaactgcgccctgcagtacgtcagagg	.(((((((((((((((((((((((((((((((((((((((((((((............))))))))))))))))))))))))))))))))))))))))))).))	TGACv1_scaffold_471065_6AL	1.5
PC-3p-42726_90	TATGGGTAATCTCAACTCAAC	0	0	16.1351	0	6.88923	5.68801	tttgctctcggtagcagctgttgagatgagattaccccataccctgcagagagcgtcagctccgacgccgtacacgcgTATGGGTAATCTCAACTCAACagccgctccctgtgagcttt	...((((.(((.(((.(((((((((.(((((((((((.((((...((.....(((((......))))).......))))))))))))))))).))))))))).))).)).).))))...	TGACv1_scaffold_406238_5BL	0.9
PC-3p-33976_137	TGAATGCCACGCGTCATCCAT	0	14.8074	24.5665	0	5.43987	0	gtatatgagaccaggtctcacggttagcaggtgagacccgtcctgatggatgacacgtggcttttaagtgggggtgggggatgctttgtgatttgTGAATGCCACGCGTCATCCATcaggatgggtctcgcgtgagacctggtctcatagaa	...((((((((((((((((((.........((((((((((((((((((((((((.((((((.((((........(..((....))..).......)))).)))))).))))))))))))))))))))))))))))))))))))))))))...	TGACv1_scaffold_570124_7AS	1.2
PC-3p-56547_51	GATATAGGCACCGGTGCTTCA	0	14.949	0	0	5.72997	2.58296	ttaggccttgtgcaatgggaggtgcttaggggaggtgcttagagaaataaaccagacttttcttaagcaccggtgcttatttgtacaaggtagacgcttaactaagcgtctctcctgtaGATATAGGCACCGGTGCTTCAgaaaatctcggtttatttttctaaacacccctctaagcatctcccattgtataaggccttag	..((((((((((((((((((((((((((((((.((((.((((((((((((((((((.((((((.((((((((((((((((...((((.((.((((((((....))))))))..))))))...)))))))))))))))).))))))))).))))))))))))))).))))))))))))))))))))))))))))))))))...	TGACv1_scaffold_544316_6DS	1.5
PC-3p-52574_59	TTTTTGCCACGCCTTCTAGGA	0	2.48988	0	0	4.91327	8.92752	ttctaagtgcctgcaaaaattcatcatgaaatcacaatcctgtaaggcgtggcaaaaaaaacaaattcattgcttcaaaatgcgtttgaaagtagcatttttagagtactatttttgttTTTTTGCCACGCCTTCTAGGAatgtgatttcatgatgaatttttgcaggcacttagaactt	((((((((((((((((((((((((((((((((((((.((((..(((((((((((((((((.((((.....(((((.(((((((...........)))))))..))))).....)))))))))))))))))))))..)))).))))))))))))))))))))))))))))))))))))...	TGACv1_scaffold_502026_6BL	1.7
PC-5p-104017_10	TCCGTCCCGCAATATAAGATC	4.51859	0	0	0	0	0	tattactcccTCCGTCCCGCAATATAAGATCgtacaacttgaaaaatgatcttatattgtgagacagatggagtatct	...((((((.((.(((.((((((((((((((((............)))))))))))))))).))).)).))))))...	TGACv1_scaffold_020434_1AS	1.2
PC-5p-50179_66	AGTCGGGACTAGTCGATCGAGT	0	6.06158	3.43963	0	1.95077	7.01419	actgcgactagtcgagactAGTCGGGACTAGTCGATCGAGTcgctcgactcatccaatgattcgagtcgacaggttgagtcgaccttcatgtaacgacttgtcgactagtcgacgactagtcgcgactagtcgttcg	...(((((((((((.(((((((((.((((((((((.(((((((.((((((((((....)))..))))))).((((((...))))))........)))))))))))))))))..))))))))).)))))))))))...	TGACv1_scaffold_514128_6BS	1.1
PC-3p-99981_11	TTTTGGTATGGAGGGAGTAAT	0	2.91495	0	0	0	0	cttgacttgaaatgttccattgcgtatggttttagcatgttaagcatatactacctctgtaccaaaatataagacatcttttataTTTTGGTATGGAGGGAGTAATatatacagcaaaaggccgaactatttgcagttaactttgagtccaa	...((((..((..(((..(((((..(((((((..((.((((....(((((((.((((..(((((((((((((((....)))))))))))))))..)))).)))).)))....))))....)).)))))))..))))).)))))..))))...	TGACv1_scaffold_093221_2AL	0.9
PC-5p-44904_82	CTTGGGCCTGGCTCGCTGGAAAC	14.7983	0	0	23.0608	0	0	CTTGGGCCTGGCTCGCTGGAAACgctcagatcggcagtttctagcgagccaggctgag	....((((((((((((((((((((((......))).)))))))))))))))))))...	TGACv1_scaffold_433135_5DL	1.1
PC-3p-80629_21	TTGGGTAGCGGTCGGATTCTGG	0	0	0	0	0	5.9871	attctcctagaatccaaccctactcagcttctcccagaatctttgagcttcatttaatttacagtcctatctaattagactataactacataggattgtaaaacaaatattctgagagaagCTGGGTAGCGGTCGGATTCTGGgagaatccc	(((((((((((((((.(((((((((((((((((.((((((.((((............(((((((((((((.((.(((.....))).)).))))))))))))).)))).)))))).)))))))))))))).))).)))))))))))))))...	TGACv1_scaffold_499995_6BL	1.3
PC-5p-21100_312	TTGCCTTTCCTGCAGCCATC	0	35.3815	17.3919	0	26.6532	8.86029	cacatggtttgtttgctacctgagcaaacTTGCCTTTCCTGCAGCCATCctagccccacgatttaggacgagtggggctgagatcactgtttggaaaggtaggactgcctaggtagcacaccataga	...(((((.....((((((((..(((..(((((((((((.((((..(((..((((((((............))))))))..)))..))))..)))))))))))..)))..)))))))).)))))...	TGACv1_scaffold_221045_3B	1
PC-5p-34790_131	TTTACCCAGCTTCTCCCAGAATCT	0	16.4962	0	0	14.9588	21.0381	tggggattctcccagaatccgaccTTTACCCAGCTTCTCCCAGAATCTttgagccccatttgttttcaatcttgtctaattagaacctaactagataggattgtaaaacaaacagggctcaaagattctggcagaagctgggtagggggtcggattctggtagaatctg	...(((((((.(((((((((((((..((((((((((((.(((((((((((((((((..((((((((((((((((((((.((((...)))).)))))))))))).))))))))..))))))))))))))))).))))))))))))..)).))))))))))).))))))).	TGACv1_scaffold_604035_7DL	1.5
PC-3p-35202_128	TCAACGAGCATTGCGCCTCTTTT	12.8218	7.38912	0	17.0909	8.05426	0	gacgatgaagaagaggcgcaatgctcacgttgcttagcttcaagccttgaggaataaggtagactgcatggagctatgtgcagtgcagtctacactattccgaaaggcttgaaggaaaTCAACGAGCATTGCGCCTCTTTTttattttt	...(((((((((((((((((((((((..((((.((..(((((((((((..((((((..(((((((((((...((.....)).)))))))))))..))))))..)))))))))))..)).)))))))))))))))))))))))))))...	TGACv1_scaffold_063145_1DL	1.3
PC-3p-71987_29	AAATCACCCGTGTTCCGTACGCCC	0	0	0	0	2.19461	5.98062	aaaggatgggcgtacgtgaacacgggtgttttccctaagaaAAATCACCCGTGTTCCGTACGCCCaccagg	...((.((((((((((.((((((((((((((((.....)))))..)))))))))))))))))))))))...	TGACv1_scaffold_726509_1BS	1.2
tae-miR159a-p5	GAGCTCCTATCATTCCAATGA	18.1305	22.0505	7.91114	38.0678	14.9011	19.9016	gtgGAGCTCCTATCATTCCAATGAagggtctaccggaagggtttgtgcagctgctcgttcatggttcccactatcctatctccatagaaaacgaggaggtaggcctgtggtttgcatgaccgaggagccgcttcgatccctcgctgaccgctgTTTGGATTGAAGGGAGCTCTGcat	(..(((((((..(((.(((((...((((((...((..((((.(((.((.(((.((((.(((((....((((...(((((((((...........)))))))))...))))....))))).)))).))).))..))).))))))..)))).))..))))).)))..)))))))..)..	TGACv1_scaffold_224013_3B	0.9
tae-miR164-p3	CATGTGCCTTTCTTCTCCACC	67.5573	158.535	142.897	57.2283	164.532	130.688	ggTGGAGAAGCAGGGCACGTGCAtccatttccagctcggcattcccggcgtccggccggccggctgccgcggccttgcctggctgggtagtgcgtcgctcgatccggccgtgcgccggcggccggcccttgcatgCATGTGCCTTTCTTCTCCACC	((((((((((.(((((((((((((.((......((.((((....((((((..(((((((...((((((.(((((......)))))))))))..(((....))))))))))..))))))..))))))...)).))))))))))))).))))))))))	TGACv1_scaffold_000405_1AL	0.9
tae-miR171a-p5	TGTTGGCTCGACTCACTCAGA	54.1168	4.58934	0	72.0096	2.45757	0	tggaatggtcactatgaTGTTGGCTCGACTCACTCAGAccacgcctgccggccggccgtagccatgcatctgcatgcggtggtggctcTGATTGAGCCGTGCCAATATCtcagtgctctttcatgcatgc	(((((..(.((((..(((((((((.((.((((.((((((((((((.(((....)))......(((((....))))).))).)))).))))).)))).)).)))))))))..)))))..))))).......	TGACv1_scaffold_374177_5AL	0.8
tae-miR396-p3	TCTCCGCCTGTTGATGGTTCA	0	7.7616	3.09566	0	10.4984	0	gggcatgctcTCCACAGGCTTTCTTGAACTGtgaactcgcggggatggggattccctggattgtggcgctcctgccttctcttcggccgTCTCCGCCTGTTGATGGTTCAagaaagcccatggaaaccatgcccgc	(((((((...((((..(((((((((((((..(.(((..((((((((((.....((..(((....((((....))))...)))..))))))))))))..))).)..)))))))))))))..))))...)))))))..	TGACv1_scaffold_160368_2DL	0.9
tae-miR397-p5	TTGAGTGCAGCGTTGATGAAC	3.61488	17.2335	21.1317	6.77214	13.5442	21.6211	cgcaaaggtgccaTTGAGTGCAGCGTTGATGAACcgtccggcctcctccgaggccggagcggtTCACCGGCGCTGCACACAATGacgcctctgc	.(((.(((((.(((((.((((((((..(.((((((((((((((((....))))))))).))))))).)..)))))))).))))).))))).)))	TGACv1_scaffold_515496_6BS	1.1
tae-miR399-p5	GGGCGCTTCTCCCTTGGCACG	0	0	0	0	4.40834	2.31095	tcgtgtgtgaatcacaGGGCGCTTCTCCCTTGGCACGgtggcatgcatgtacatatgatggtggtagcctggtgagcgtgcggtgcagcttgctagcaagccgtgcgTGCCAAAGGAGAATTGCCC	...((((.....))))((((..((((((.((((((((...(((((((((..(((.....(((....)))..)))..))))).)))).(((((....)))))....)))))))).))))))..))))	TGACv1_scaffold_000204_1AL	0.8
tae-miR408-p5_1ss20GA	CAGGGATGGAGCAGAGCAAAG	0	16.3696	16.7759	0	15.8143	21.826	attttgtgagtggagaggggggaggagaCAGGGATGGAGCAGAGCAAGGgatgaggcaagcaacaaaatttaccacctgattatgagaagagggagagagttgccagagcttctgttgctgttgttgctccctcccTGCACTGCCTCTTCCCTGGCtcccctcccaaatctctccctccccctctct	...........((((((((((..(((((..((((.((....((((.(((((.((((((.((..((.((((........)))).)).....((((((.((((..(((((((....))).)))..)..)))).))))))))..)))))).))))).)))))).)))).....)))))..))))))))))	TGACv1_scaffold_577351_7BL	0.8
tae-miR530-p5	TGCATTTGCACCTGCACC	0	0	0	0	1.95077	0	gttatgggatagagcTGCATTTGCACCTGCACCtagagaggaagaaaggtcgagggcttggaacttggccatgcatgcgattgcgatgcatgcaacgttctccttgaccctctcgctcttcctgtaggtgcagtggcatatgcaactctatcacaggca	....((.(((((((.(((((.(((..(((((((((.((((((.((..((((((((....(((((...((.((((((((....)).))))))))...)))))))))))))...))..)))).)).)))))))))..))).))))).))))))).))....	TGACv1_scaffold_093686_2AL	0.9
tae-miR531-p5_2ss11CG20AG	CTCGCCGGAGGAGCGTGCAGC	16.4644	26.642	19.1548	17.3404	18.2837	15.9753	ccggccatggcggcgcggcggctgcgCTCGCCGGAGGAGCGTGCAGCaggatgaatcccgcgcgctgctctgtcgagcgtggccccggcgtccgcgcagatggcgct	...(((((((((((((((.(((..((((((.(((((.(((((((....(((....))).))))))).))))).))))))..)))))).)).)))).))..))))...	TGACv1_scaffold_556371_7AL	0.8
tae-miR1117-p3_2ss6AC21GC	TTAGTCCCGGTTCGTGGCACCAAC	0	6.85913	2.7517	0	8.8419	10.374	cttttagtcccggttggtgccacgaaccgggactaaagggtgcgatgcccaTTAGTCCCGGTTCGTGGCACCAACcggcactaatgg	...(((((.(((((((((((((((((((((((((((.((((.....)))).))))))))))))))))))))))))))).)))))...	TGACv1_scaffold_408203_5BL	1.4
tae-miR1120a-p5_2ss9AG20AG	TCCGTCCCGTAATATAAGAGC	0	0	12.2655	0	0	0	aattgtactcccTCCGTCCCGTAATATAAGAGCgtttttgacactagtgtagtgtaaaaaacgctcttatattacaggacggagggaatatatag	...((((.(((((((((((.(((((((((((((((((((.((((((...)))))).))))))))))))))))))).))))))))))).))))...	TGACv1_scaffold_271548_3DS	1.6
tae-miR1122a-p5	CAAGAATTTTGGGACGGAGGGAGT	0	21.1632	0	0	21.7865	18.0608	ataagtactccctctgttcctaaatactccctccgtcccaaaaattttgtcttagatttgtctaaatacgtatgtatcaagtcatgttttagtattagatacatccgtatctagactaatctaagaCAAGAATTTTGGGACGGAGGGAGTataagtctttttagagattccactacaaactacatacggatgtatatagacATATTTTAGAGTGTAGATTCACTCattttacttcgtatgtagtccatagtggaatctctaagaaggcatatatttaggaacatagggtgtacca	....((((.((((.(((((((((((((((((((((((((((((.((((((((((((((.(((((.(((((.(((((((.(((.((......))))).))))))).))))).))))).)))))))))))))).))))))))))))))))))))..(((((((((((((((((((((...((((((((((((.(((..((((.....))))(((((......)))))....)))))))))))))))...)))))))))))))))))))))......))))))))).)))).))))..	TGACv1_scaffold_655848_U	1.5
tae-miR1122a-p3	ATATTTTAGAGTGTAGATTCACTC	0	11.9043	3.44633	0	4.38922	3.33804	ataagtactccctctgttcctaaatactccctccgtcccaaaaattttgtcttagatttgtctaaatacgtatgtatcaagtcatgttttagtattagatacatccgtatctagactaatctaagaCAAGAATTTTGGGACGGAGGGAGTataagtctttttagagattccactacaaactacatacggatgtatatagacATATTTTAGAGTGTAGATTCACTCattttacttcgtatgtagtccatagtggaatctctaagaaggcatatatttaggaacatagggtgtacca	....((((.((((.(((((((((((((((((((((((((((((.((((((((((((((.(((((.(((((.(((((((.(((.((......))))).))))))).))))).))))).)))))))))))))).))))))))))))))))))))..(((((((((((((((((((((...((((((((((((.(((..((((.....))))(((((......)))))....)))))))))))))))...)))))))))))))))))))))......))))))))).)))).))))..	TGACv1_scaffold_655848_U	1.5
tae-miR1122c-p3	ATATTATGGGACGGAGGGAGT	59.0971	37.2802	16.704	34.7073	39.855	46.1784	gtgaactactctctccatcccataatgtaagacgtttttgcaaactatattagcttgcaaaaacgtctaATATTATGGGACGGAGGGAGTagtaca	.((.((((((((((((.(((((((((((.((((((((((((((.(((...))).)))))))))))))).))))))))))).)))))))))))).))	TGACv1_scaffold_250625_3DL	1.6
tae-miR1122b-p3_1ss5GT	ATATTTAGGAACGGAGGGAGT	3.39736	9.85289	9.15742	5.37583	10.9007	15.4531	ttatactccctctgttcctaaatgtaagtctttttagagatttcactgcaaaatacatacggatgtatatggacatattttagagtatagattcacgcattttgatccgtatctagtccatagtgaaatccctaaaaagacttATATGTAGGAACGGAGGGAGTaaat	...(((((((((((((((((.((((((((((((((((.((((((((((.....((.((((((((..((((....))))....((((....))))..........)))))))).)).....)))))))))).)))))))))))))))).)))))))))))))))))...	TGACv1_scaffold_433321_5DL	1.3
tae-miR1123-p3_1ss6AC	GAATGCCACGTGTCATCCATCAGG	0	0	2.7517	0	2.21181	3.33804	aaaaaaattatatgagaccaggtctcatataaatcaggtgagacccgccctgatgaatgacatgtggcattcacaaatcacaaagcatctaatctctccccccctgatttcaggtgggggtggggtggatgctttgtgatttgtGAATGCCACGTGTCATCCATCAGGatggatttcacctgctaatccgtgagacctggtctcatagaattttttt	(((((((((.((((((((((((((((((......(((((((((.((..(((((((.(((((((((((((((((((((((((((((((((((.((((.(((((((((....)))).))))).))))))))))))))))))))))))))))))))))))))).)))))))..)).))))))))).......)))))))))))))))))).)))))))))	TGACv1_scaffold_569561_7AS	1.6
tae-miR1123-p3_1ss19TC	ACGTGTCATCCATCAGGACGGGTC	0	5.93482	13.2139	0	1.96606	15.1291	gcaggaaaaaaattctatgagaccaggtctcacgcgagacccatcctgatggatgacacatgacattcacaaatcacaaagcatcccccaccccccacttaaaagccACGTGTCATCCATCAGGACGGGTCtcacctgctaaccgtgagacctggtctcatatacgagtaatttttttttccact	...(((((((((((((((((((((((((((((((.(((((((.((((((((((((((((.((............................................)).)))))))))))))))).)))))))..........)))))))))))))))))))...)))).....))))))))...	TGACv1_scaffold_289134_4AL	1
tae-miR1127a-p3_1ss11CG	CAAGTAATTCGGAACGGAGGGAGT	0	2.37471	1.97619	0	2.46158	1.15547	acattagatgtactcaactACTCCTTCCGTTCGGAATTACtcgtccaagaaataaatgtatctaaatgcattttagttgtagatacatccatttttatcatttttgtgaCAAGTAATTCCGAACGGAGGGAGTatattctaatgttggatc	((((((((.(((......(((((((((((((((((((((((.((((((((((((((((((((((...((......))..)))))))))......))))..)))))).))).))))))))))))))))))))))))))))))))))......	TGACv1_scaffold_329358_4BS	1.2
tae-miR1127b-p5_1ss3TC	TCCGTCCGGAAATACTTGTCC	11.277	5.92201	0	3.84847	12.0348	19.9873	catgacagatgctTCTGTCCGGAAATACTTGTCCtagaaatcggtgtatctagacttattttaattatagacacatccattttatccatttataagACAAGTATTTCTGGACGGAGGgagtattata	.......((((((((((((((((((((((((((.(((((((.(((((.((((...............)))).))))).))))).........)).))))))))))))))))))))...))))))...	TGACv1_scaffold_114891_2AS	1
tae-miR1128-p5_1ss9AG	TCCGTCCGGAAATACTTGTCA	17.3186	34.8351	35.1585	31.8783	41.8947	48.6788	aaagctgcctatcTCCGTCCGGAAATACTTGTCAtcaaaatgggtgaaaatggatgtatctagaactaaaatacatctagatacacccatttcaatgataagtatttccaaacggagggagtaagtaat	...(((..((..((((((..(((((((((((((((..(((((((((....(((((((((...........)))))))))....)))))))))..)))))))))))))))..))))))..))..)))...	TGACv1_scaffold_376185_5AL	1.3
tae-miR1128-p3_1ss10CG	TGATGACAAGTATTTCCGGACGGA	0	0	0	0	0	3.91336	atatatcctccctccatccgaaaatacttgtcatcaaaatggataaaaagggatgtatctagaactaatatacatctagatacatccccttctattcatttTGATGACAAGTATTTCCGGACGGAgggagtatgaga	...(((.((((((((.((((.((((((((((((((((((((((((.((.((((((((((((((...........)))))))))))))).)).)))))))))))))))))))))))).)))).)))))))).)))...	TGACv1_scaffold_221991_3B	1.6
tae-miR1130b-p3	TATATTATGGGACGGAGGGAG	9.52943	2.80111	0	0	0	2.05418	attgtactccctccatcccacaatataagacgtttttgcaaactacttgaacatcttgtataaaacagcttgccaaaacatctTATATTATGGGACGGAGGGAGcact	...((.((((((((.(((((.(((((((((.(((((.((((.((..((..((.....))...))..)).)))).))))).))))))))).))))).)))))))).)).	TGACv1_scaffold_227653_3B	1.1
tae-miR1131-p5_1ss20GC	TTAGCACCGGTTCGTGCCACGAAC	0	0	0	0	0	2.90584	cattagtaccggttcgtggctaacctTTAGCACCGGTTCGTGCCAGGAACcggtactaatgagggtggtggcaggatgttgtcagtctgggccccctcca	(((((((((((((((.((((.((((.........))))...)))).)))))))))))))))..((.((.(((.((((.......))))..))).)).)).	TGACv1_scaffold_423370_5BS	0.9
tae-miR1134-p5_1ss2CG	TGTTCTTGTTGTTGTTGT	0	0	0	0	0	2.79526	gcattcttcttctTCTTCTTGTTGTTGTTGTaatggatttggaggaggaggaggaggaggagctgctgttgatgctcctagtacaacaaataaggaggcggcggaggaggagcaacaacaacaacaagaagaagaagatttgggcttgaagctgcagctgcaacaacatgta	((.....((((((((((((((((((((((((......(((....)))...............(((((((.....(((((.............))))))))))))..........)))))))))))))))))))))))).....)).((.(((....))).))..........	TGACv1_scaffold_095037_2AL	0.7
tae-miR1135-p5_1ss9AG	CTCCCTCCGTTCGGAATTACTTGT	0	2.11996	0	0	1.10591	4.32544	ctaCTCCCTCCATTCGGAATTACTTGTctcggatatggatgtatctagaactaaaatacgtctagatacatctatttctgcgaCAAGTAATTCCGAACGGAGGGAGTag	(((((((((((.((((((((((((((((.((((.(((((((((((((((.(........)))))))))))))))).)))).)))))))))))))))).)))))))))))	TGACv1_scaffold_001498_1AL	1.6
tae-miR1135-p3_1ss11CG	CAAGTAATTCGGAACGGAGGGAGT	0	2.37471	1.97619	0	2.46158	1.15547	ctaCTCCCTCCATTCGGAATTACTTGTctcggatatggatgtatctagaactaaaatacgtctagatacatctatttctgcgaCAAGTAATTCCGAACGGAGGGAGTag	(((((((((((.((((((((((((((((.((((.(((((((((((((((.(........)))))))))))))))).)))).)))))))))))))))).)))))))))))	TGACv1_scaffold_001498_1AL	1.6
tae-miR1136-p5	TCCGAATTACTTGTCGCAGGT	0	8.23974	18.7711	0	8.20993	9.94519	tactccctccgtTCCGAATTACTTGTCGCAGGTatggatgtatctagatgtattttagttctaaatacatccatttctgcgacgagtaatttgaaacggagggagta	(((((((((((((.(((((((((((((((((..((((((((((.((((...........)))).))))))))))..))))))))))))))))).)))))))))))))	TGACv1_scaffold_487524_6AS	1.6
tae-miR1137a-p5_2ss9GA20GC	TCCAAAATAGATGACCCAACT	0	28.3817	1.58095	0	13.3411	2.2362	cacgatgacgacgattacatagccttgtactccctccgtTCCAAAATGGATGACCCAAGTttgtactaaagttagtacaaagttgagtCATCTATTCTGGAACGGAGGGAGTagtagtaatacaacgttgctagtgataaggaaaatc	...(((.......(((((.((((..((((((((((((((((((.((((((((((.(((.(((((((((....))))))))).))).)))))))))).))))))))))))))).(((....))).)))..))))))))).......)))	TGACv1_scaffold_556014_7AL	1.2
tae-miR1137a-p3_1ss9CT	CATCTATTTTGGAACGGAGGGAGT	31.8865	8.68799	22.7119	22.8593	25.25	23.814	cacgatgacgacgattacatagccttgtactccctccgtTCCAAAATGGATGACCCAAGTttgtactaaagttagtacaaagttgagtCATCTATTCTGGAACGGAGGGAGTagtagtaatacaacgttgctagtgataaggaaaatc	...(((.......(((((.((((..((((((((((((((((((.((((((((((.(((.(((((((((....))))))))).))).)))))))))).))))))))))))))).(((....))).)))..))))))))).......)))	TGACv1_scaffold_556014_7AL	1.2
tae-miR1137b-p3_2ss9TG18AG	ATCTATTTGAGAACGGAGGGA	0	18.7644	0	0	26.9047	15.7575	ttgatctatCTCCGTTCCAGAATAGATGACccaactttatactaaaattagtacaaagttgggttATCTATTTTAGAACGGAAGGAgtac	....(((...(((((((.((((((((((((((((((((.(((((....))))).)))))))))))))))))))).))))))).)))....	TGACv1_scaffold_308271_4AS	1.4
tae-miR2275-p5	AGTGTTGGATGGGACCAAATC	0	26.1458	12.5458	0	28.356	2.05418	aattttggcagatgaatttgAGTGTTGGATGGGACCAAATCttaccgccgggtgtggcaagatttggtttcctccaatatcttatgttcatatgtcagacactgagtgttagctacaacaagtgatagttggatggacacctgggcctgtctcaagaaccaaacctcgcaagctgaatgtgagatttggatggaaccaaatcttcagctatagtggcacaagaTTTGGTTTCCTCCAATATCTCGtcttcaactgtccctgatga	......(((((.((((..(((((((((((.(..((((((((((...((((..(((((((((((((((((((.(((((.((((((..((((..((..((.......(((((.....((((........))))....))))).(((..((......))..)))...))..))...))))..))))))))))).)))))))))))))..)))))).))))..))))))))))..).))))))).))))..)))).)))))........	TGACv1_scaffold_592314_7BS	0.9
tae-miR5062-p3	GCGGATTTTTCACCAAGGTTCAAG	0	2.11996	0	0	0	0	cgtagcttctTGAACCTTAGGGAACAGCCGCATaacaccattaacttgaaaaccacttaccttatcccaaaactgctcctaccacaatataaggggtaaggaatggtttttggtttgtgaggtcatGCGGATTTTTCACCAAGGTTCAAGtggttatc	.(((((..((((((((((.(((((...((((((.((..(((....(..(((((((.((.(((((((((........................))))))))))))))))))..)...)))..)).))))))....))).))))))))))))..))))).	TGACv1_scaffold_404933_5BL	0.9
tae-miR5175-p5_1ss1AT	TTTACTCGTCGTGGTTTTAGT	0	0	3.44633	0	0	14.0598	actccctctgttccaaATTACTCGTCGTGGTTTTAGTccaaatttgaactaaaaccatgacgagTAATTTGGAACGGAGGGAGTA	(((((((((((((((((((((((((((((((((((((.((....)).))))))))))))))))))))))))))))))))))))).	TGACv1_scaffold_113476_2AS	1.9
tae-miR5175-p3_1ss3AT	TATTTTGGAACGGAGGGAGTA	2.28706	1.55617	0	0	0	2.28495	actccctctgttccaaATTACTCGTCGTGGTTTTAGTccaaatttgaactaaaaccatgacgagTAATTTGGAACGGAGGGAGTA	(((((((((((((((((((((((((((((((((((((.((....)).))))))))))))))))))))))))))))))))))))).	TGACv1_scaffold_113476_2AS	1.9
tae-miR5384-p5	TTCGCCGGTCGCGCGTTCCCC	576.905	627.291	132.011	578.676	686.042	489.037	tgccgaccccTTCGCCGGTCGCGCGTTCCCCttgcggTGAGCGCGCCGCCGTCGAATGgatcggtg	.(((((.((.((((.(((..((((((((.((....)).))))))))..))).)))).)).))))).	TGACv1_scaffold_374551_5AL	0.8
tae-miR6197-p3	TTACATTTGTGTACAGAGGGA	18.1663	21.3407	9.72448	26.176	23.8937	26.9516	aagtactccctctgtaaacaaatgtaggacgtttttgcagtttaaattaaactgctaaaacatcTTACATTTGTGTACAGAGGGAatatat	..(((.((((((((((.((((((((((((.(((((.((((((((...)))))))).))))).)))))))))))).)))))))))).)))..	TGACv1_scaffold_018975_1AS	1.7
tae-miR7757-p3_1ss19AG	TGGATAGTTTGAGGTTTTGTTT	0	2.64996	10.1347	0	0	11.4921	tgcattacatATAAAACCTTCAGCTATCCATCtccatatcagcctgtctctcttaattttgaaacattttggaaatatgcttaaatatccttgaacataagaacgagccacacatgctgcaccaatactatgaaaagtagcatagaatgagtaaaagaggctcttgacttttagatcatgcaagagctttgatctacaggtaaacccttttttactaactactagcagctttaatctgccttcttatctatatgattagttattatgtctaagtatgtttttagaagattaagcaagctcattcgatatgtaaaTGGATAGTTTGAGGTTTTATTTataatgat	..(((((...(((((((((..((((((((((...((((((....((.((..(((((((........((((..(((((((((((.............(((((((...((.......(((((.......(((((........)))))....(((((((((((......((((.(((((((.((....))..))))))).))))....)))))))))))........)))))........)).)))))))..(((((((.....))))))).)))))))))))..)))))))))))..))..))...))))))...))))))))))..)))))))))...)))))..	TGACv1_scaffold_251655_3DL	0.9
tae-miR9653b-p3	GCCTTGAAGACTTTGGCCACGTC	6.48001	36.4439	4.7387	19.5119	21.0645	0	ccacggCCGTGGCCAAGGTCTCTTGAGGCTTgGCCTTGAAGACTTTGGCCACGTCcatgg	(((.((.((((((((((((((.(..((((...))))..))))))))))))))).)).)))	TGACv1_scaffold_063378_1DL	1.1
tae-miR9653a-p5_1ss17GT	CCATGGCCAAGGTCTCTTG	0	4.11328	0	0	8.75075	0	ccatcgctttggttcccacggCCATGGCCAAGGTCTCGTGaggttcgcgtgaccTTTGAGACTTTGGCCATGGCCatggtggccatggcatgttg	.(((.((..((((..(((.(((((((((((((((((((...((((.....))))..))))))))))))))))))).)))..))))..)))))...	TGACv1_scaffold_062313_1DL	1.1
tae-miR9655-p5	TCGGCTACTTCCTTTCCCTTGC	2935.76	24656.8	11328.7	667.83	20119.9	11554.3	cgggtgatccgtctcaggcgTCGGCTACTTCCTTTCCCTTGCcagtgcgccatgccggcgggtgcacccctcttgcacaggCAAGGGAAGGAAGTAGCCAACgtcttgggcggatctagcat	.....((((((((..((((((.((((((((((((.((((((((....((((.....)))).(((((.......))))).)))))))))))))))))))).))))))..))))))))......	TGACv1_scaffold_515486_6BS	1
tae-miR9657c-p5_1ss20TC	CGTTCGCCGGAGAAGCATGCT	110.632	160.121	17.3803	96.6191	134.88	113.663	gcatagcggagggctggctcCGTTCGCCGGAGAAGCATGTTgtggaccagtgccgCGTGCTTCCTCGTCGAACGGTggcgaccatgttgcacgcgc	((.((((.....)))))).(((((((.((..((((((((..((........))..))))))))..)).)))))))..(((((...)))))......	TGACv1_scaffold_569025_7AS	0.6
tae-miR9657a-p5	CGTTCGCCGGAGAAGCTTACT	304.232	525.887	434.37	251.545	433.589	353.035	gcgtgccggctcCGTTCGCCGGAGAAGCTTACTgcggaccaacgccgTGTGCTTCCTCGTCGAACGGTggcgaccacg	.((((...((((((((((.((..(((((..((.(((......))).))..)))))..)).))))))).)))...))))	TGACv1_scaffold_374355_5AL	0.7
tae-miR9658-p5	ACCGATTCTCCCAGAATTTT	0	2.64996	0	0	0	0	tctggtaacaatagattgggattcaggcgcagttcttttgACCGATTCTCCCAGAATTTTgagaatcgcacctcctaaaccaaataggtttaagattgtgagaacggtctgattctcATCGTTCTGGGTGAATAGGCCaaaaaaaccag	.(((((.......(((((...........))))).(((((.((.((((.((((((((..((((((((........((((((.....)))))).((..((....))..)).))))))))..)))))))).)))).)).)))))..)))))	TGACv1_scaffold_514503_6BS	0.8
tae-miR9660-p3	TGATTTCTCCTTTGCTCGAGT	0	2.09946	0	0	0	0	gctctttctcttgcgagcaacggatgaatcagccttgttatccaatccagaggtggcTGATTTCTCCTTTGCTCGAGTagagaaagagta	(((((((((((..(((((((.(((..((((((((....................))))))))..))).)))))))...))))))))))).	TGACv1_scaffold_500768_6BL	1.1
tae-miR9662a-p5	GCGGCTCTGTGGTGTTCAAGC	94.7424	62.0384	46.1967	112.306	76.5786	66.8156	ggggagcccgGCGGCTCTGTGGTGTTCAAGCaggaacctcatgctaccggcaggatgcggcgcttgcTTGAACATCCCAGAGCCACCGgcgtgccaa	..((..(((((.(((((((.((((((((((((((..((.(((.((......)).))).))..)))))))))))))).))))))).)))).)..))..	TGACv1_scaffold_515950_6BS	0.9
tae-miR9662b-p5	GCGGCTCTCTGGTGTTCAAGC	127.956	33.7944	14.9138	152.875	30.7536	18.3805	tcggggagcccgGCGGCTCTCTGGTGTTCAAGCaggaacctcatgctaccggcagcatgcggcgcttgcTTGAACATCCCAGAGCCACCGgcgtgccaaa	....((..(((((.((((((..((((((((((((((..((.((((((......)))))).))..))))))))))))))..)))))).)))).)..))...	TGACv1_scaffold_486140_6AS	0.9
tae-miR9664-p5	ACGGCATAGAGGCACTGCAAA	0	2.38496	0	0	8.41988	11.3599	ggtctgatggttaacgaaaccACGGCATAGAGGCACTGCAAAcatccgagatgagcaaactaagcttgtccgtagttTGCAGTCCTCGATGTCGTAGttttgtttttccatctattgt	.....(((((..((((((((.(((((((.((((.(((((((((...((.((..(((.......)))..))))..))))))))))))).))))))).))))))))...)))))......	TGACv1_scaffold_030938_1BL	1.1
tae-miR9665-p5_1ss24TC	GTTTGACTTTGCACTGCTAGCGGC	0	6.0949	52.3079	0	0	18.1975	taataatttgGTTTGACTTTGCACTGCTAGCGGTggcactgccgcactgcccggtcagtgtaagctcattacactGTCCGGGCAGTGCGGCCGTGCACtgctagcagtgtaaactcaaatcatatcattac	((((.((.((((((((.((((((((((((((((((.(((.((((((((((((((.((((((((.....)))))))).)))))))))))))).))))))))))))))))))))).)))))))).)).)))).	TGACv1_scaffold_095779_2AL	1.4
tae-miR9665-p3_1ss21CT	GTCCGGGCAGTGCGGCCGTGTAC	0	0	4.47152	0	0	2.90584	taataatttgGTTTGACTTTGCACTGCTAGCGGTggcactgccgcactgcccggtcagtgtaagctcattacactGTCCGGGCAGTGCGGCCGTGCACtgctagcagtgtaaactcaaatcatatcattac	((((.((.((((((((.((((((((((((((((((.(((.((((((((((((((.((((((((.....)))))))).)))))))))))))).))))))))))))))))))))).)))))))).)).)))).	TGACv1_scaffold_095779_2AL	1.4
tae-miR9666a-p5	TTCGCCATCATACGCCCAACC	0	27.4271	100.874	0	21.7282	30.1142	tcattcggaTTCGCCATCATACGCCCAACCgtgcatttgatatgcatatatatgcatcacgagccaCGGTAGGGCTGTATGATGGCGAtaccgattgg	.((.((((..((((((((((((((((.((((((..((((..((((((....))))))..)))).)))))).)))).))))))))))))..)))).)).	TGACv1_scaffold_471301_6AL	1.1
tae-miR9668-p5_1ss23AG	CAAGTATTTTCGGACGGAGGGAGT	13.9642	35.6234	26.4062	2.16477	43.2884	46.4361	agatacatccattccaatgaCAAGTATTTTCGGACGGAGGGAATacaagattcgactccatgaagtagctttacctctagcaatagaataaaaaaaactccCTCTGTCCGGAAATACTTGTCggacaaattgatgtatc	.((((((((.(((....(((((((((((((((((((((((((....(((.....(((......)))..)))....((((....))))...........)))))))))))))))))))))))))....))).))))))))	TGACv1_scaffold_049928_1BS	1.1
tae-miR9668-p3_1ss4TC	CTCCGTCCGGAAATACTTGTC	3.04942	17.5225	5.53332	8.77632	12.565	20.724	agatacatccattccaatgaCAAGTATTTTCGGACGGAGGGAATacaagattcgactccatgaagtagctttacctctagcaatagaataaaaaaaactccCTCTGTCCGGAAATACTTGTCggacaaattgatgtatc	.((((((((.(((....(((((((((((((((((((((((((....(((.....(((......)))..)))....((((....))))...........)))))))))))))))))))))))))....))).))))))))	TGACv1_scaffold_049928_1BS	1.1
tae-miR9669-p3	GCAAATAGTGCCCTTAGTATG	2.47081	21.8519	12.5514	13.5889	24.4586	29.0622	gagatttccaTACTGTGGGCACTTATTTGACAagaatgaggagaaacatgaattcttgGCAAATAGTGCCCTTAGTATGaaattctg	.(((.((.((((((..((((((.((((((.(((((((..............))))))).))))))))))))..)))))).)).))).	TGACv1_scaffold_249276_3DL	1
tae-miR9670-p5	TTCTTCAAGTACTCCACTTTT	734.383	1074.12	947.079	915.408	1132.07	1193.42	cctgaacgtcTTCTTCAAGTACTCCACTTTTttttctcgcggagaaaaaggtggaatacttgaagaagattttcaggt	((((((..(((((((((((((.((((((((((((((.....)))))))))))))).)))))))))))))..)))))).	TGACv1_scaffold_544321_6DS	1.5
tae-miR9672a-p3_1ss3GA	TAAGACACCACGACTGTCATT	9.82513	3.78552	0	13.0439	2.45757	0	ctgtttgaagtgaagatgatgcttaatgacagtcgtggtatcttagaagagccaggcgactatgtctatgctggccattaagcatcgtcttcgccTAGGACACCACGACTGTCATTaagcatcgccttcacctcaaacagggcc	((((((((.((((((..((((((((((((((((((((((.(((....))).((((((((..(((...(((((........))))))))..)))))).))..))))))))))))))))))))))..)))))).))))))))....	TGACv1_scaffold_407673_5BL	1.1
tae-miR9672b-p5	CAGTCGTGGTGTCCTAGGTGA	124.935	33.3154	0	93.7156	29.7496	10.3143	gtgaaggcgatgcttaatgaCAGTCGTGGTGTCCTAGGTGAagacgatgcttaatggccagcgtagacagtcgcctggctcttctaggaTACCACGACTGTCATTAAGCAtcatcttcac	((((((..((((((((((((((((((((((((((((((..(((......)))...((((((((........)).))))))..))))))))))))))))))))))))))))))..))))))	TGACv1_scaffold_434059_5DL	1.2
tae-miR9673-p3	TGTGCTCTTTCCTTCTTACCC	18.411	23.2848	28.4204	22.264	24.2224	27.1966	cgcctcgaggTAAGAAGCAAATAGCACATGcaggaggtaagaaagaagcaagcgaatgcgTGTGCTCTTTCCTTCTTACCCtcgagccgg	((.((((((((((((((.(((.((((((((((....((.........)).......)))))))))).))).))))))))).))))).)).	TGACv1_scaffold_592887_7BS	0.8
tae-miR9674a-p5	ATAGCATCATCCATCCTACCA	1923.42	1855.44	2889.48	1803.13	1919.42	2392.83	aatttgtccATAGCATCATCCATCCTACCAttcaacggcggctgctgctgccccaccggtgggtaggatggctggtgctatggatagcttcaacccgatgttcgtgacatacccccgtccgtcgtgagtcaagcagggagccaatcctctggtTGAATTTGTCCATAGCATCAGcgtcggccgt	...(((((((((((((((.((((((((((.......((((((....)))))).........)))))))))).))))))))))))))).......((((((((((.(((........)))))..(..((((((.((((((.....))).))).))).)))..)..........))))))))....	TGACv1_scaffold_343065_4DL	0.8
tae-miR9675-p3_1ss17TG	ACTCTCGTTTTGCCTGGCATC	0	2.11996	0	0	0	2.58296	atgctgccagccaagacgagggtgatcataaactcctgggtaatcatgttggacacccagtccaggaacatgccgaggagttcagagcggagaggttcaagggagcttgcatggactttcatggtgtattcttcgggtacacgccgcagaccaaaggatggcatgtacctgaagcaggagtttatgatggcccagcagtttatgatcACTCTCGTTTTGCCTGTCATCa	.((.((.(((.(((((((((((((((((((((((.(((((..((((((((((((.....))))))....(..(((..(((((((..(((....(((((....)))))))).)))))))...)))..)...(((((((((((.((((....((...)).)))).)))))))))))........))))))..))))).))))))))))))))))))))))).))).)).))	TGACv1_scaffold_225048_3B	0.9
tae-miR9676-p3_1ss21GA	TACGGCCTGATGACATCCACA	40.3909	40.1476	16.0846	40.1159	24.4857	15.2473	cttcacaccgTGGATGTCATCGTGGCCGTACAtgaatcgtcccccacatccagctctgttcaatttcaggcaaagtggacgtttcattgTACGGCCTGATGACATCCACGgcgtggct	..((((.(((((((((((((((.(((((((((((((.(((((...((.....((.(((........)))))...))))))).)))).)))))))))))))))))))))))).))))..	TGACv1_scaffold_224755_3B	1
tae-miR9677b-p5	ATGCTCGTCTCCTACTCTACC	4.63277	0	0	10.4687	1.95077	0	tgctgggcatcagggcggggaacaggtggccATGCTCGTCTCCTACTCTACCaacggccacgccatggtcgcgggggagacgtggctgttggtagagtggaagagaagcgaggccgcctttgatggtgagcaccgcgca	.(((((((.(((...((..((..((((((((..(((..(((.((((((((((((((((((((((.((....))..))...)))))))))))))))))))).)))..)))..))))))))))..)).))))).))).)).	TGACv1_scaffold_272534_3DS	0.8
tae-miR9678-p3	TACAGTTTATGTCCCCGGCAG	0	0	48.0441	0	0	70.1517	cgtaggatcaTCTGGCGAGGGACATACACTGTacaagtgaatcgcggcgcgccctgcggcctgTACAGTTTATGTCCCCGGCAGacgatctacga	((((.((((.((((.((.((((((((.((((((((.((....(((((......))))))).)))))))).)))))))))).)))).)))))))).	TGACv1_scaffold_604310_7DL	0.9
tae-miR9777-p5_2ss5CA18TC	GTGCAGTGATGATTGCTCT	12.4526	2.11996	0	27.1643	1.95077	0	gctgtttttGTGCCGTGATGATTGCTTTacttctgacacctcttgtacgagaagcgccttgatgcgcttcgctgagcagattGCAGCAAACATATCTGAGCACAgtcacacgc	(((((..((((((((..(((.(((((.....((((....(((..((....(((((((......))))))))).)))))))....))))).)))...)).))))))..))).))	TGACv1_scaffold_513710_6BS	0.6
tae-miR9778-p3	TTCCAGACGATGCAGGCCTTC	0	0	0	0	0	4.29038	gaagcccTGCATCATCTCGAACTCGTCGgtgcgatagcgtgcagcgtgacatgctgttcatcaccaacgagTTCCAGACGATGCAGGCCTTC	((((.((((((((.(((.((((((((.((((.((((((((((.....).)))))))))...)))).)))))))).))).)))))))).))))	TGACv1_scaffold_577919_7BL	1
tae-miR9779-p3	TACCTATGATGAGTTGCGAACT	244.496	39.8461	11.3575	360.515	43.222	93.0826	ttgtctcatttcttatctgtgtataagaccaatgatccatatttttatgttgttttaaaagtgttctTACCTATGATGAGTTGCGAACTgtattgcctacattgtttgaacaatctgtgagaagcttatgcagcgtctgaggatgaa	.....(((.((((((..((((((((((...........(((((((((........)))))))))((((((....(((..(((.(((((((((.....))))..)))))))).))).))))))..)))))))).))..))))))))).	TGACv1_scaffold_544321_6DS	0.6
tae-miR9783-p3_2ss8AG21AC	AGAAATAGGCACCGGTGCTTC	8.20197	16.3083	8.2551	12.0353	17.4377	22.4987	ctaaggccttgtacaatgcaaggtgcttaggggagtttcttatagaaataaaccaggcttttcttaagcacatgtgcttatttgtacagggtagacacataactaggcgcctctcctgtAGAAATAGGCACCGGTGCTTCagaaataccttgtttatttttctaagcaccaccctaagcatctagcattgtacaaggcttaaa	...((((((((((((((((.((((((((((((..((..((((.((((((((((.(((..(((((.((((((..((((((((((.(((((((......................))))))).))))))))))..)))))).)))))..))).)))))))))).)))).))..)))))))))))).))))))))))))))))...	TGACv1_scaffold_194664_3AL	1.3
tae-miR9783-p3_2ss5AG18AC	AATAGGCACCGGTGCTTCAGA	68.2386	88.1328	3.78359	75.7503	72.0603	58.7072	ttaggcctcgtacaatggaagattcttaggggaggtgcttagagaaataaaccaggctttctttaagcaccagtgcttatttgtacaggatagacgcttaactaagcgtctctcctgtagaAATAGGCACCGGTGCTTCAGAaaaacccgggttatttttctaagcatctctctaagcacctcccattgtacaaggccttat	..((((((.(((((((((.((...((((.(((((((((((((((((((((.((.((.(((((..(((((((.((((((((((.(((((((.((((((((....)))))))).))))))).)))))))))).))))))).)))))..)).)).)))))))))))))))))))))))))...)).))))))))).))))))...	TGACv1_scaffold_289216_4AL	1.3
tae-miR9783-p3_2ss5AG18AT	AATAGGCACCGGTGCTTTAGA	0	0	0	0	0	3.22871	ttaggctttgtacaatgggaggtgcttaggggaggtgcttaaagaaataaaccagccttttcttaagcaccggtgattatttgtacatgatagacgcttaactaaatgtctcttctgtagaAATAGGCACCGGTGCTTTAGAaaaacccggtttatttttctaagcatctctctaagcacctcccattgtataaggccttaa	..(((((((((((((((((((((((((((((.(((((((((.(((((((((((....((((((.(((((((((((..(((((.((((.((.((((..((....))..))))..)))))).)))))..))))))))))).))))))....))))))))))).))))))))))))))))))))))))))))))))))))))...	TGACv1_scaffold_288693_4AL	1.4
tae-miR156b-p3	GCTCACCCTCTCTCTGTCAGC	0	1.52978	0	0	0	0.860988	gcTGACAGAAGAGAGTGAGCACacagcggcagactacgtctggtaaagaggacggatggatgcgaggagagatatagacgcagctgctgttgcgtGCTCACCCTCTCTCTGTCAGC	(((((((((((((.((((((((.(((((((((.((.((((((..........((........))..........)))))).))))))))))).)))))))).)))).)))))))))	TGACv1_scaffold_374332_5AL	0.9
tae-miR159b-p5	AGCTGCTTGTTCATGGTTCCC	1.2354	0	0	0	2.33966	0	tggtttagaggtggagctcctatcattccaatgaagggtctaccgaagggtttgtgcAGCTGCTTGTTCATGGTTCCCactatcctatctccattagaatacgaggagataggcttgtggtttgcatgaccgaggagccgcttcgatccctcgctgaccgctgTTTGGATTGAAGGGAGCTCTGCATCttgatct	.(((..(((.(..(((((((..(((.(((((...((((((...((.((((.(((.((.(((.((((.(((((....((((...(((((((((............)))))))))...))))....))))).)))).))).))..))).))))))..)))).))..))))).)))..)))))))..).)))..))).	TGACv1_scaffold_273839_3DS	0.9
tae-miR159b-p5	AGCTGCTTGTTCATGGTTCCC	1.2354	0	0	0	2.33966	0	tttggttttgaggtggagctcctatcattccaatgaagggtctaccgaagggtttgtgcAGCTGCTTGTTCATGGTTCCCactatcctatctctgaaagcgaggagataggcttgtggtttgcatgaccgaggagccgcttcgatccctggctgaccgctGTTTGGATTGAAGGGAGCTCTGcatcttgatc	...((((..((.(..(((((((..(((.(((((...((((((..((..((((.(((.((.(((.((((.(((((....((((...(((((((((........)))))))))...))))....))))).)))).))).))..))).))))))..)))).))..))))).)))..)))))))..).))..))))	TGACv1_scaffold_211961_3AS	0.9
tae-miR164b-p5	AGCAGGGCACGTGCATTCATT	0	2.11996	0	0	2.72856	0	gcgcgcgaggtggagaAGCAGGGCACGTGCATTCATTtccagctcggttcccggcgtccggccggctggctggcacgcaccgccccggcctttcctggctagtgtgtcgctcgatccggccgtgcgccggcggccggcccatgcatgcatgTGCCTTTCTTCTCCACCGTGCacacct	..((((..((((((((((.(((((((((((((.(((.....((.((((..((((((..(((((((..(((.(((((((...(((..((.....)).)))..))))))))))....)))))))..))))))..))))))..))).))))))))))))).))))))))))))))......	TGACv1_scaffold_061283_1DL	0.9
tae-miR164b-p3	TGCCTTTCTTCTCCACCGTGC	16.3872	62.4232	17.6498	16.2633	40.2611	20.5951	gcgcgcgaggtggagaAGCAGGGCACGTGCATTCATTtccagctcggttcccggcgtccggccggctggctggcacgcaccgccccggcctttcctggctagtgtgtcgctcgatccggccgtgcgccggcggccggcccatgcatgcatgTGCCTTTCTTCTCCACCGTGCacacct	..((((..((((((((((.(((((((((((((.(((.....((.((((..((((((..(((((((..(((.(((((((...(((..((.....)).)))..))))))))))....)))))))..))))))..))))))..))).))))))))))))).))))))))))))))......	TGACv1_scaffold_061283_1DL	0.9
tae-miR171a-p5	TGATTGAGCCGCGCCAATATC	1235.32	113.006	58.1304	1299.12	171.608	41.6449	gaggtaggaagccgaccggaggaagggcttcccaagggggggaagctggTGATTGAGCCGCGCCAATATCtcacgcgcgccagtggaattaccggcctcagctgcctttgccgccgcagc	..(((.....)))...(((.((((((((..(((....))).((.((((((((((..(((((((...........)))))...))..)))))))))).))....)))))).)).)))....	TGACv1_scaffold_499416_6BL	0.6
tae-miR394-p3	AGGTGGGCATACTGCCAATGG	5.18525	0	0	10.4543	0	0	tagtcatgtgggcttgccaaaggggcgcttaccgagagctctTTGGCATTCTGTCCACCTCCttgtgaatcttgcgggggagatctcacgatctgtcgtgcttgcaggttgcttggAGGTGGGCATACTGCCAATGGagctgtgtaggcctccctttgtaaaacccatatggc	..((((((((((.((..(((((((..((((((....((((((((((((...(((((((((((..(..(..(((((..((((((((....))))).))...)..))))))..)..)))))))))))...)))))).))))))..))))))..)))))))..)).))))))))))	TGACv1_scaffold_502067_6BL	1
tae-miR399a-p5	GTGCAGTTCTCCTCTGGCATG	0	0	0	0	9.07012	0	caGTGCAGTTCTCCTCTGGCATGgatgccaatgtagcaggtcctggacaatggcctatgctatcaccgtccctgccaaaggagaattgccctgcca	(((.(((((((((((.(((((.(((((.....((((((((.((........))))..))))))...))))).))))).))))))))))).)))...	TGACv1_scaffold_577345_7BL	0.9
tae-miR408-p3_1ss2AG	TGTTGTTGTTGTTGTTGC	0	0	0	0	0	24.308	agggcagaggagacagggatggagcagagcaagggatggggcaaacaacaaacttcaactgcttccttccactgatcacctcctgattatatgacaagagcgagagagttgtgagagatgagagcttctgtTATTGTTGTTGTTGTTGCtccctccctgcactgcctcttccctg	.............((((((.(..((((.((.(((((.(((((.((((((((....((((.............((((((.....)))))).((((((..(((......(((......)))....)))..)))))).))))))))))))))))).))))))).))))..).))))))	TGACv1_scaffold_603982_7DL	0.7
tae-miR1432-p3	TCGGAGTTGGTGTCACCTCGC	0	2.48988	0	8.50908	0	3.33804	ggtcctgtgatcaggagagatgacaccgacgccgatcagatgggtcggcttaaccaggccatgcatccgtctgtTCGGAGTTGGTGTCACCTCGCctgaacatagggctc	(((((((((.(((((.(((.((((((((((.((((.(((((((((.(((((....)))))....))))))))).)))).)))))))))).))).))))).))))))))).	TGACv1_scaffold_179298_2DS	1.1
tae-miR2916-p5_2ss2AG17TG	GGCTCGAAGACGATCAGAT	1069.55	3666.96	9557.07	1610.33	2066.94	2867.83	tgggGGCTCGAAGACGATCAGATaccatcctaatctcaaccataaacgatgccgaccagggaTTGGCGGATGTTGCTTATAggactccgcc	(((.((((((.........((((.........))))..........))).)))..)))......((((((.(((........)))))))))	TGACv1_scaffold_513523_6BS	0.4
tae-miR2916-p3_2ss2TC17CA	TCGGCGGATGTTGCTTATA	2518.23	7109.64	27735.6	3506.61	4609.71	7048.56	tgggGGCTCGAAGACGATCAGATaccatcctaatctcaaccataaacgatgccgaccagggaTTGGCGGATGTTGCTTATAggactccgcc	(((.((((((.........((((.........))))..........))).)))..)))......((((((.(((........)))))))))	TGACv1_scaffold_513523_6BS	0.4
tae-miR9772a-p3_2ss1CT19TC	TAATCTCACCTCAACAGCCGC	0	3.17995	0	0	0	0	cagcggccgttgAGATGAGATTACCCCATACCCtgtagcggcagctcgactccgtgcatgcgtagggggCAATCTCACCTCAACAGCTGCtc	.((((((.((((((.(((((((.((((.(((..((((.(((.((.....)))))))))...))).)))).))))))).)))))).)))))).	TGACv1_scaffold_433369_5DL	0.8
tae-miR166a-p3_2ss17CT18CA	TTCTTCTTCCTCTTCCTACC	23.0052	0	0	13.0439	0	0	tttgagaggagaggcagaggaaggaggaggaaggaggaagaagagggttttgctacgtggcatggaattcatggcatagttggttctTTCTTCTTCCTCTTCCTACCtctgcctcttgctcttcct	...(((((((((((((((((.(((((((((((((((((((((...((.....))..(((.((((.....)))).)))......))))))))))))))))))))).)))))))))))).)))))...	TGACv1_scaffold_343936_4DL	1.1
tae-miR169c-p5_1ss16GC	CTAAGAGGCAGAGAACGGGATG	2.77966	0	0	0	0	0	tgctgggttgccatacgCTAAGAGGCAGAGAACGGGATGcagccaaggatgacttgccggctcctggtgctgggagttcgttgagctttagagttagccGGCAAGTTGTCTTTGGCTACActtagttctcttcttctggtgtttggccctcaagc	.((((((..((((.(((((.(((((.(((((((....((.(((((((((..(((((((((((.(((..(((..(......)..)))..)))....)))))))))))..))))))))).))....))))))).)))))))))).)))).)))).))	TGACv1_scaffold_094161_2AL	1
tae-miR169a-p3	GGCAAGTTGTCTTTGGCTACA	0	0	0	6.77214	0	12.4575	tgctgggttgccatacgCTAAGAGGCAGAGAACGGGATGcagccaaggatgacttgccggctcctggtgctgggagttcgttgagctttagagttagccGGCAAGTTGTCTTTGGCTACActtagttctcttcttctggtgtttggccctcaagc	.((((((..((((.(((((.(((((.(((((((....((.(((((((((..(((((((((((.(((..(((..(......)..)))..)))....)))))))))))..))))))))).))....))))))).)))))))))).)))).)))).))	TGACv1_scaffold_094161_2AL	1
tae-miR171e-p5_2ss1GA20AG	ATTGGCTCGGCTCACTCAGG	34.6705	0	0	14.7809	0	0	gaaatgaaatcgcagctgcggtATTGGCTCGGCTCACTCAGGtcatcgtgttgcagaagcatatgcttctcggtataatctgattgagccgcgccaatatctcagtgccatttcatcag	...(((((((.(((.(((.(((((((((.(((((((.((((((....(((..(.((((((....)))))))..))).)))))).))))))).))))))))).)))))).)))))))...	TGACv1_scaffold_031580_1BL	1
tae-miR393a-p3_1ss20GA	ATCATGCGATCCTTTTGGAAG	0	8.43031	0	0	7.34022	0	cttggggaagcatccaaagggatcgcattgatccttccatccatggtgctggtggcggtcatcaatcgaccggctcgacggATCATGCGATCCTTTTGGAAGcttcctctag	...((((((((.((((((((((((((((.(((((..(((.(((......))))))(((((.......))))).......))))))))))))))))))))).))))))))...	TGACv1_scaffold_221514_3B	1
tae-miR397b-p5_1ss5CT	ATTGTGTGCAGCGCCGGTGAA	0	0	9.19297	0	0	0	ccagagaaagcagaggcgtcATTGTGTGCAGCGCCGGTGAAccgctccggcctcggaggaggccggACGGTTCATCAACGCTGCACTcaatggcacctttgcgtctcttc	..(((((..(((((((.(((((((.((((((((..(((((((((.(((((((((....))))))))))))))))))..)))))))).))))))).))))))).)))))..	TGACv1_scaffold_515496_6BS	1.2
tae-miR397b-p3	ACGGTTCATCAACGCTGCACT	0	0	3.1619	0	0	0	ccagagaaagcagaggcgtcATTGTGTGCAGCGCCGGTGAAccgctccggcctcggaggaggccggACGGTTCATCAACGCTGCACTcaatggcacctttgcgtctcttc	..(((((..(((((((.(((((((.((((((((..(((((((((.(((((((((....))))))))))))))))))..)))))))).))))))).))))))).)))))..	TGACv1_scaffold_515496_6BS	1.2
tae-miR399c-p5_1ss6TC	GGGCTCCTCTTTATTGGCAGG	0	0	0	6.15649	6.77514	0	taattaagcaatccagtttcaGGGCTCCTCTTTATTGGCAGGgagcgtgtgaggccatgtagctccattcagcgctctgccaaaggagagttgccctgtaactggaaatagcttaaggt	...((((((..(((((((.((((((..(((((..(((((((((.((..(((..((......))..)))...)).)))))))))..)))))..)))))).)))))))....))))))...	TGACv1_scaffold_130578_2BL	1.1
tae-miR530b-p3_1ss14GC	AGGTGCAGTGGCACATGCAGC	4.97045	0	0	0	10.5176	3.33804	tgaagaagaatggcgtgatatggcTGCATTTGCACCTGCACCTGCgacgaagaacaaaggaaacgctttttgtcctcctcaagttgctAGGTGCAGTGGCACATGCAGCcgtatcacatgaattttctgaa	...((((((.....(((((((((((((((.(((..(((((((((((((...((....((((...........))))..))..))))).))))))))..))).))))))))))))))).....))))))...	TGACv1_scaffold_093686_2AL	1
tae-miR530b-p3_2ss14TC23TC	TTCTTCTTCTTCTCCTTCTTCTCC	0	0	0	0	0	2.79526	caaggaagaggagaaaaagaaaaatagaagaagaaagagaagaaaaagaaagaataattcTTCTTCTTCTTCTCCTTCTTCTCCttcttcttcttcttcttcttctccaaa	...(((..(((((((.(((((....((.(((((((.((((((((.(((((.(((...)))))))).)))))))).))))))).)).....))))).)))))))..)))...	TGACv1_scaffold_556092_7AL	1.2
tae-miR812q-p3_1ss20TG	ACTTATTTTGGGACGGAGGGA	6.44678	0	0	9.25738	0	0	atagatactactccctccgtcccaaaataagtgtctcaactctagtacaactttatactaaggttagtacaaagttgagacACTTATTTTGGGACGGAGGGAgtactattctt	...((((.(((((((((((((((((((((((((((((((((...(((((((((((...))))))).))))..))))))))))))))))))))))))))))))))).))))...	TGACv1_scaffold_158352_2DL	1.7
tae-miR812q-p3_1ss21TG	CACTTATTTTGGGACGGAGGGAGT	0	0	0	0	2.21181	2.56772	gcaatctttatttattactccctccgttttaaaataagtgactcaagtttgtactaactttgtagtaaagttagtacaaagttaagtCACTTATTTTGGGACGGAGGGAGTagtaataataataaatgataat	...(((((((((((((((((((((((((..(((((((((((((.((.(((((((((((((((...))))))))))))))).)).)))))))))))))..))))))))))))))))).....))))).)))...	TGACv1_scaffold_602921_7DL	1.8
tae-miR812a-p5_2ss20CT21AC	CTCCGTCCCAAAATAAGTGTC	0	2.36189	0	0	0	4.47241	gaagcatttgtcggttcatatctactccCTCCGTCCCAAAATAAGTGTCttgagcttagtacaaatttatactagagctagtacaaagttgaggcacttattttgggacggagggagtactagctaactcgttttgcacc	...(((.....(((((......(((((((((((((((((((((((((((((.(((((.((((...((((...))))....)))).))))))))))))))))))))))))))))))))))......))).))...)))...	TGACv1_scaffold_621501_7DS	1.1
tae-miR815c-p5_2ss6CT21CT	TTCTCTTCTCTTCTCTCCTCT	107.229	92.4357	20.6646	120.58	60.6015	50.5111	tcaccTTCTCTTCTCTTCTCTCCTCTtctctcccagtagaggagaggaggggagggaagggaaggcct	...((((((((((((((((((((((((((((......))))))))))))))))))))))))))))...	TGACv1_scaffold_557819_7AL	1.3
tae-miR818d-p3	CTTATATTATGGGACGGAGGGAGT	0	2.38496	0	0	5.38563	0	tagtacttcctccgtcccatagtataatacactagtgtaaaaaagctCTTATATTATGGGACGGAGGGAGTaaat	...((((((((((((((((((((((((((((....)))).........))))))))))))))))))))))))...	TGACv1_scaffold_093619_2AL	1.4
tae-miR818d-p3_1ss5TC	CTTACATTATGGGACGGAGGGAGT	0	2.11996	3.44633	0	4.16067	0	tcagctgtttcctactccctccgtcccataatgtaagacattttttgacactagtgtagtgtcaaaaaacgtCTTACATTATGGGACGGAGGGAGTattttatagtctt	...(((((....(((((((((((((((((((((((((((.(((((((((((((...))))))))))))).)))))))))))))))))))))))))))....)))))...	TGACv1_scaffold_222883_3B	1.7
tae-miR818b-p5	CTCCGTCCCATAATATAAGAG	0	0	0	0	3.16999	2.51573	aattgagctagaatgaatgctactcaCTCCGTCCCATAATATAAGAGcgtttttgacactacagtagtgtaaaaaatgctcttatgttatgggacggagggagtagttcattctgcccactg	...((.((.(((((((..(((((((.((((((((((((((((((((((((((((.((((((...)))))).)))))))))))))))))))))))))))).)))))))))))))))).))...	TGACv1_scaffold_580298_7BL	1.5
tae-miR1122-p3	AAGTTGAGACACTTATTT	0	0	0	4.92519	0	3.22871	tactccctccatcccaaaataagtgtctcaagcttagtacaattttgtactaaggttagtacaaagttgagacacttattctggcaaggttagtaaaAAGTTGAGACACTTATTTtgggacgaagggaata	...(((((...((((((((((((((((((((.(((....(((((((((((((....)))))))))))))....(((...(((....)))..)))...)))))))))))))))))))))))...)))))...	TGACv1_scaffold_577244_7BL	1.2
tae-miR1862e-p3	TATTTTGGGACGGAGGGAGTA	0	5.16301	0	0	0	0	gatatactccctccgtcccaaaataattgtcttgagcttagtacaaatttgtactagagctagtacaaagttgagacactTATTTTGGGACGGAGGGAGTAtcat	...(((((((((((((((((((((((.(((((..(((((((((((....)))))).))))..........)..))))).)))))))))))))))))))))))...	TGACv1_scaffold_321083_4BL	1.4
tae-miR5064-p5_1ss21CT_2	TTGTCCATAGCATCAGCCAGTC	2.77966	0	0	0	2.18285	0	aagcagggagccaatcctccggttgaatTTGTCCATAGCATCAGCCAGTCctctgcttttctgcacgatgggtactgcgatggctggtgctatggataaattcaacccgatggttgtgacatacctgatt	...((((....(((((.((.(((((((((((((((((((((((((((......((((..((.....))..))))......))))))))))))))))))))))))))).)).))))).......))))...	TGACv1_scaffold_487213_6AS	1
tae-miR5064-p5_1ss21CT_1	TTGTCCATAGCATCAGCCAGT	2.77966	0	0	0	2.18285	0	agccaatcctctggttgaatTTGTCCATAGCATCAGCCAGTcctctgctttttttgcacgatgggtactacgatggctggtgctatggataaattcaacccgatggttgtga	...(((((.((.(((((((((((((((((((((((((((..(((((((.......))).)).)).........))))))))))))))))))))))))))).)).)))))...	TGACv1_scaffold_515618_6BS	1.1
tae-miR5566-p3	AGAACAGCGGGGAGGTGCTGC	0	2.64996	0	0	1.96606	2.2362	tgtgtagattgggtacgttgttcatgctctatcccgttccgagacaggatttcggcggcgcctccctgttgttctccggatgcacattctctcggcattttgccgagacgtgtatttggAGAACAGCGGGGAGGTGCTGCcgaaattttgtctcggaatggggtagagcatggaccgtactcaatctatacattc	(((((((((((((((((..(((((((((((((((((((((((((((..(((((((((((((((((((((((((((((..((((((....(((((((.....))))))).))))))..)))))))))))))))))))))))))))))..))))))))))))))))))))))))))))))))))))))))))))...	TGACv1_scaffold_674933_U	1.6
tae-miR6300-p3	CGTTGTAGTATAGTGGTAAGT	0	10.0203	17.2381	0	18.0842	10.5007	ttatacttcccattcgattataacacaagcaagtCGTTGTAGTATAGTGGTAAGTattc	..((((((.(((((..((((((((((......)).))))))))..))))).))))))..	TGACv1_scaffold_031687_1BL	0.8
tae-miR6300-p5	TAGTATAGTGGTAAGTATT	23.3391	311.832	268.108	24.6689	258.079	252.731	gttgTAGTATAGTGGTAAGTATTcccgcctgtcacgcgggtgacccgggttcgatccccggcaacggcgctattttttgtttctttccctttcacgtaaaaaaaagtccacacgtgacggagtacgtgcctactgtatcacg	...((..((((((((((.(((((((((((.(((((....)))))(((((.......)))))....))))......................((((((..............)))))).))))))).)))).))))))..)).	TGACv1_scaffold_569325_7AS	0.6
tae-miR166d-p3	TCGGACCAGGCTTCATTCCCA	106.716	46.4642	69.7844	82.9001	56.3543	80.35	cgaggggaatgacgccgggtccgaaagagagacgcgcgcatggcgtgcgtgtggcgcgttTCGGACCAGGCTTCATTCCCCatg	...(((((((((.(((.(((((((......((((((((((((.....))))).)))))))))))))).))).)))))))))...	TGACv1_scaffold_433196_5DL	0.9
tae-miR2592bj-p3_2ss12TC19AT	ATTCCCACTGTCCCTGTCT	82.1898	192.835	379.643	114.332	216.954	135.173	cgcgggtaaacggcgggagtaactatgactctcttaaggtagccaaatgcctcgtcatctaattagtgacgcgcatgaatgggttaacgagATTCCCACTGTCCCTGTCT	.(((((...((((.((((((.....((((((.....(((((......)))))((((((.......)))))).........)))))).....)))))).)))).)))))..	TGACv1_scaffold_025430_1AS	0.6
