# Supplementary material for: Identification of microRNAs in developing wheat grain that are potentially involved in regulating grain characteristics and the response to nitrogen levels
Source: BMC Plant Biol. 2020 Feb 27;20:87. doi: 10.1186/s12870-020-2296-7 (PMC7045451; doi:10.1186/s12870-020-2296-7)
Supplement: Supplementary file 4 — Additional file 4: Table S4. Conserved and novel miRNAs that are differentially expressed during wheat grain development. [file 12870_2020_2296_MOESM4_ESM.xlsx]

## Sheet: known miRNA under LN
Table S4-1 Conserved miRNA that are differentially expressed during wheat grain development under LN treatment
Cluster	Family	miRNA ID	Sequence	Norm reads			Fold-change (log2)
				LN-7	LN-17	LN-27	LN-17/LN-7	LN-27/LN-17	LN-27/LN-7	P-value
A-I	miR156	bdi-miR156h-3p_L+1	TGCTCACTGCTCTTCCTGTCATC	31.6145	110.317	206.863	1.803	0.907016	2.71001	0.000524316
	miR156	zma-miR156d-3p_L+1_1ss9TC	TGCTCACTCCTCTTTCTGTCAGC	5.35922	49.5876	113.576	3.20988	1.1956	4.40549	5.71089e-05
	miR160	osa-miR160a-5p_L+2R-1	TGTGCCTGGCTCCCTGTATGCC	8.13485	44.3015	47.6566	2.44517	0.105318	2.55049	0.000199864
	miR167	ata-miR167b-3p	AGGTCATGCTGGAGTTTCATC	2.47081	13.0615	23.2857	2.40227	0.83412	3.23639	0.0448358
	miR167	ata-miR167b-5p	TGAAGCTGCCAGCATGATCTGA	111.288	576.06	888.526	2.37192	0.625193	2.99711	1.3809e-06
	miR167	osa-miR167d-5p_R+1	TGAAGCTGCCAGCATGATCTGG	0	28.9473	42.4438	_	0.552125	_	0.000189738
	miR319	tae-miR319	TTGGACTGAAGGGAGCTCCCT	178.535	227.326	681.844	0.348561	1.58468	1.93324	3.926e-06
	miR397	tae-miR397-5p	TCACCGGCGCTGCACACAATG	0	12.9584	20.4404	_	0.657537	_	0.00566344
	miR399	hvu-miR399	TGCCAAAGGAGATTTGCCCCG	0	24.3139	65.6063	_	1.43205	_	2.40208e-05
	miR408	tae-miR408_L-1	TGCACTGCCTCTTCCCTGGC	27.8322	207.397	213.264	2.89757	0.0402462	2.93782	6.711e-06
	miR827	osa-miR827	TTAGATGACCATCAGCAAACA	33.6868	173.531	1002.14	2.36494	2.52982	4.89476	7.1e-09
	miR9622	tae-miR9662a-3p	TTGAACATCCCAGAGCCACCG	2481.78	3146.81	3184.87	0.342516	0.0173435	0.359859	0.00014799
	miR9664	tae-miR9664-3p_L-1	TGCAGTCCTCGATGTCGTAG	15.2007	29.2017	55.0094	0.941913	0.913628	1.85554	0.00477579
	miR9666	tae-miR9666a-3p	CGGTAGGGCTGTATGATGGCGA	0	438.969	4812.26	_	3.45452	_	0
	miR9666	tae-miR9666b-3p	CGGTTGGGCTGTATGATGGCGA	3.39736	213.333	674.451	5.97255	1.66061	7.63316	4.59e-07
	miR9674	tae-miR9674b-5p	ATAGCATCATCCATCCTACCC	13242.2	14580	19780	0.138848	0.440046	0.578894	0.000125232
	miR9678	tae-miR9678-3p	TCTGGCGAGGGACATACACTGT	0	14.4324	1032	_	6.15999	_	2.2e-09
A-II	miR159	bdi-miR159a-5p_R+1	AGCTCCCTTCGATCCAATCC	162.7	159.926	110.303	-0.0248123	-0.535931	-0.560743	0.0194863
	miR159	bdi-miR159a-3p	CTTGGATTGAAGGGAGCTCT	470.362	320.458	198.206	-0.553637	-0.693135	-1.24677	0.000828907
	miR164	tae-miR164	TGGAGAAGCAGGGCACGTGCA	1178.21	1143.18	900.827	-0.0435395	-0.343732	-0.387271	0.00373854
	miR166	ata-miR166d-5p	GGAATGTTGTCTGGCTCGGGG	135.102	67.6222	33.6883	-0.998475	-1.00525	-2.00372	0.000418769
	miR167	ata-miR167a-5p	TGAAGCTGCCAGCATGATCTA	49.0766	43.3214	25.7072	-0.179956	-0.752906	-0.932862	0.0119476
	miR167	ata-miR167f-3p_L-1R+1	AGATCATGCTGCAGCTTCATT	60.7626	25.9994	18.8902	-1.2247	-0.460844	-1.68555	0.00058594
	miR168	osa-miR168a-5p	TCGCTTGGTGCAGATCGGGAC	107.919	83.7285	71.9698	-0.366162	-0.218326	-0.584488	0.00497351
	miR168	osa-miR168a-3p_L-3	CCCGCCTTGCACCAAGTGAAT	115.294	49.633	22.5834	-1.21594	-1.13604	-2.35198	0.00017909
	miR169	ata-miR169d-5p	CAGCCAAGGATGACTTGCCGG	100.695	14.8159	6.88595	-2.76477	-1.10542	-3.87019	0.000183673
	miR169	ata-miR169d-3p_L-2R+2	CAAGTTGTCCTTGGCTACACC	846.135	60.2814	26.6369	-3.8111	-1.17828	-4.98939	1.8e-08
	miR169	ata-miR169g-3p_L+1R-1	CGGCGAGTTGTTCTTGGCTAC	250.065	7.09764	0	-5.13882	_	_	4.174e-07
	miR169	ata-miR169e-5p	CAGCCAAGGATGACTTGCCGA	37.7249	4.7413	1.77857	-2.99216	-1.41457	-4.40673	1.2344e-06
	miR171	tae-miR171a	TGATTGAGCCGTGCCAATATC	696.196	124.688	126.178	-2.48117	0.0171325	-2.46403	1e-10
	miR171	osa-miR171a	TGATTGAGCCGCGCCAATATC	1235.32	113.006	58.1304	-3.45042	-0.959032	-4.40945	1.1e-09
	miR171	osa-miR171e-5p_2ss2GA21AG	TATTGGCTCGGCTCACTCAGG	343.548	12.3924	0	-4.79298	_	_	1.5061e-06
	miR172	ata-miR172c-3p	GGAATCTTGATGATGCTGCAT	161.687	103.962	0	-0.637156	_	_	1.64746e-05
	miR393	ata-miR393-5p_L-1R+1	TCCAAAGGGATCGCATTGATC	324.7	45.0935	36.7162	-2.84812	-0.2965	-3.14462	6.876e-07
	miR396	ata-miR396e-5p	TTCCACAGCTTTCTTGAACTG	2263.82	771.727	709.043	-1.5526	-0.122218	-1.67482	7.4e-08
	miR396	ata-miR396a-5p	TCCACAGGCTTTCTTGAACTG	1868.67	967.378	963.836	-0.949862	-0.00529263	-0.955154	4.704e-07
	miR396	ata-miR396c-5p	TTCCACAGCTTTCTTGAACTT	143.999	15.6435	7.392	-3.20243	-1.08153	-4.28395	4.1076e-06
	miR396	ata-miR396e-3p	GTTCAATAAAGCTGTGGGAAA	21.4131	2.11996	0	-3.33638	_	_	0.000401567
	miR530	osa-miR530-5p_L+1	CTGCATTTGCACCTGCACCTA	125.787	60.5152	0	-1.05561	_	_	2.403e-07
	miR530	osa-miR530-5p_R+1	TGCATTTGCACCTGCACCTAC	52.3267	35.705	0	-0.551419	_	_	0.000300308
	miR5168	ata-miR5168-3p	TCGGACCAGGCTTCAATCCCT	5692.06	637.953	453.904	-3.15743	-0.491062	-3.64849	2e-10
	miR6201	tae-miR6201	TGACCCTGAGGCACTCATACCG	13.2753	2.88676	0	-2.20122	_	_	0.00567043
	miR9676	tae-miR9676-5p	TGGATGTCATCGTGGCCGTACA	136.129	55.5735	30.4942	-1.2925	-0.865861	-2.15837	0.000157196
	miR9772	ata-miR9772a-3p	AGGGGGCAATCTCACCTCAAC	79.6352	33.4467	24.6177	-1.25154	-0.442168	-1.69371	3.93217e-05
	miR9772	ata-miR9772a-5p_L-2R+2	AGATGAGATTACCCCATACCC	47.1964	21	15.8424	-1.16829	-0.406597	-1.57488	0.000117386
	miR9777	tae-miR9777_L+2	GCAGCAAACATATCTGAGCACA	98.0435	18.7357	13.8142	-2.38763	-0.439639	-2.82727	0.00112857
	miR9776	tae-miR9776_L-1R+1_1ss18AG	TGGACGAGGATGTGCAGCTGC	190.038	166.818	145.033	-0.18801	-0.2019	-0.38991	0.00354319
A-III	miR156	bdi-miR156h-3p	GCTCACTGCTCTTCCTGTCATC	0	9.17649	2.7517	_	-1.73762	_	0.0167228
	miR160	tae-miR160	TGCCTGGCTCCCTGTATGCCA	3696.18	6918.73	5125.02	0.904471	-0.432951	0.471521	3.336e-07
	miR160	sbi-miR160a_L+1R-1	GTGCCTGGCTCCCTGTATGCC	3.77774	10.1893	7.16642	1.43145	-0.507724	0.923729	0.00541641
	miR164	ata-miR164a-5p	TGGAGAAGCAGGGCACGTGCT	0	36.9221	18.5859	_	-0.990277	_	0.00509138
	miR167	mtr-miR167b-5p_R+1	TGAAGCTGCCAGCATGATCTGT	0	13.9413	13.127	_	-0.0868229	_	0.00691436
	miR167	tae-miR167c-5p	TGAAGCTGCCAGCATGATCTGC	680.85	792.757	595.418	0.219542	-0.412976	-0.193434	0.0430072
	miR172	ata-miR172b-3p	AGAATCTTGATGATGCTGCAT	22.2396	66.0335	34.1273	1.57007	-0.952269	0.617797	0.00117165
	miR528	ata-miR528-5p	TGGAAGGGGCATGCAGAGGAG	38.6762	45.5999	3.43963	0.237583	-3.72871	-3.49112	0.000488802
	miR531	bdi-miR531_L-4R+1_1ss5CT	TTCGCCGGAGCAGCGTGCTGT	16.9097	32.6312	18.0956	0.948404	-0.850617	0.0977864	0.0071011
	miR1127	tae-miR1127b-3p_1ss12TC	ACAAGTATTTCCGGACGGAGG	6.89973	18.3694	3.67036	1.41269	-2.32331	-0.910617	0.0356726
	miR5384	tae-miR5384-3p_1ss12CT	TGAGCGCGCCGTCGTCGAATG	3.04942	9.86619	0	1.69396	_	_	0.0357056
	miR9652	tae-miR9652-5p	CCTGTTTGTCATTAAGTTTCTT	3.08851	27.6026	0	3.15982	_	_	0.0346351
	miR9655	tae-miR9655-3p	CAAGGGAAGGAAGTAGCCAAC	20.7297	1030.76	312.255	5.63586	-1.72291	3.91295	4.103e-07
	miR9657	tae-miR9657a-3p	TGTGCTTCCTCGTCGAACGGT	37.3039	123.91	90.5714	1.73189	-0.452164	1.27973	6.01535e-05
	miR9657	tae-miR9657b-5p_2ss5TC18TC	TTCGCCGGAGAAGCATGCTGC	23.9986	24.7292	7.33325	0.0432646	-1.75369	-1.71043	0.0141725
	miR9658	tae-miR9658-3p	ATCGTTCTGGGTGAATAGGCC	23.618	37.352	19.6773	0.661298	-0.924654	-0.263356	0.0109902
	miR9674	ata-miR9674b-3p	TGAATTTGTCCATAGCATCAG	242.259	242.4	114.064	0.000840367	-1.08755	-1.08671	2.10053e-05
	miR9772	tae-miR9772	TGAGATGAGATTACCCCATAC	1081.38	1012.96	911.76	-0.0943048	-0.151848	-0.246153	0.0233968
A-IV	miR159	tae-miR159a	TTTGGATTGAAGGGAGCTCTG	5372.33	1380.98	2705.73	-1.95986	0.970325	-0.989531	1.2836e-06
	miR159	lus-miR159b_R+1_1ss21CT	TTTGGATTGAAGGGAGCTCTTT	101.274	41.5217	150.494	-1.28633	1.85777	0.571442	0.000928224
	miR159	osa-miR159a.1_L+1	CTTTGGATTGAAGGGAGCTCTG	86.3224	15.4671	40.5799	-2.48053	1.39157	-1.08897	0.00985352
	miR166	ata-miR166c-3p	TCGGACCAGGCTTCATTCCTT	698.419	75.3802	138.806	-3.21184	0.880815	-2.33102	3.9e-09
	miR166	ata-miR166a-3p	TCGGACCAGGCTTCATTCCCC	9081.48	2817.65	4010.29	-1.68843	0.509214	-1.17922	1.05e-08
	miR166	osa-miR166g-3p_L+1_1ss21TC	ATCGGACCAGGCTTCATTCCCC	117.681	13.5012	16.0913	-3.12372	0.253191	-2.87053	1.10493e-05
	miR166	gma-miR166m_L+1	GCGGACCAGGCTTCATTCCCC	25.8572	0	13.261	_	_	-0.963375	0.000339578
	miR319	zma-miR319a-3p_L+1R+1	CTTGGACTGAAGGGTGCTCCCT	22.959	11.8676	24.2547	-0.952039	1.03124	0.0792021	0.0389621
	miR319	osa-miR319a-3p.2-3p_R+1	TTGGACTGAAGGGTGCTCCCT	387.215	210.383	608.304	-0.880113	1.53177	0.651658	1.2328e-05
	miR390	ata-miR390-5p	AAGCTCAGGAGGGATAGCGCC	161.971	53.0622	55.5626	-1.60997	0.0664281	-1.54355	0.000456848
	miR393	ata-miR393-3p_L+1R-1_1ss15TC	TCAGTGCAATCCCTCTGGAAT	365.329	48.8287	75.6029	-2.9034	0.630713	-2.27268	5.6e-09
	miR394	ata-miR394-5p	TTGGCATTCTGTCCACCTCC	286.002	41.6003	98.3246	-2.78136	1.24096	-1.5404	3.46e-06
	miR399	sbi-miR399a	TGCCAAAGGAGAATTGCCCTG	27.3986	9.36243	12.4113	-1.54915	0.406697	-1.14245	0.00036264
	miR7757	tae-miR7757-5p_1ss2TC	ACAAAACCTTCAGCTATCCATC	12662.9	8448.34	9887.02	-0.583869	0.226866	-0.357002	0.00670245
	miR9672	tae-miR9672a-3p_L+2R-2	TACCACGACTGTCATTAAGCA	36.5203	14.9446	18.7917	-1.28908	0.330474	-0.958603	0.0410191

## Sheet: known miRNA under HN 
Table S4-2 Conserved miRNA that are differentially expressed during grain development under HN treatment
Cluster		miRNA ID	Sequence	Norm reads			Fold-change (log2)
	Family			HN-7	HN-17	HN-27	HN-17/HN-7	HN-27/HN-17	HN-27/HN-7	P-value
B-I	miR156	bdi-miR156h-3p_L+1	TGCTCACTGCTCTTCCTGTCATC	23.0627	102.999	219.379	2.159	1.09079	3.24979	9.192e-06
	miR156	zma-miR156d-3p_L+1_1ss9TC	TGCTCACTCCTCTTTCTGTCAGC	8.98245	27.5664	63.9516	1.61773	1.21407	2.8318	3.7812e-06
	miR164	ata-miR164a-5p	TGGAGAAGCAGGGCACGTGCT	0	38.8156	53.7105	_	0.46857	_	0.00137361
	miR167	ata-miR167b-5p	TGAAGCTGCCAGCATGATCTGA	124.031	633.788	647.629	2.35331	0.0311665	2.38447	4.41e-07
	miR169	osa-miR169n	TAGCCAAGAATGACTTGCCTA	0	2.18285	21.1823	_	3.27858	_	0.00164322
	miR319	tae-miR319	TTGGACTGAAGGGAGCTCCCT	129.572	198.603	1017.71	0.616131	2.35737	2.9735	1.9381e-06
	miR399	hvu-miR399	TGCCAAAGGAGATTTGCCCCG	0	53.6816	61.7062	_	0.200988	_	2.18043e-05
	miR408	tae-miR408_L-1	TGCACTGCCTCTTCCCTGGC	25.3111	126.516	203.721	2.32148	0.687274	3.00875	6.87765e-05
	miR827	osa-miR827_L-1	TAGATGACCATCAGCAAACA	0	6.28745	13.5289	_	1.1055	_	0.036382
	miR827	osa-miR827	TTAGATGACCATCAGCAAACA	40.6677	566.008	682.111	3.79887	0.269185	4.06805	2.088e-07
	miR894	ppt-miR894_L-1R+1	GTTTCACGTCGGGTTCACCA	0	6.8812	21.5583	_	1.64751	_	0.023526
	miR9664	tae-miR9664-3p_L-1	TGCAGTCCTCGATGTCGTAG	0	61.7164	150.725	_	1.28819	_	1.669e-07
	miR9666	tae-miR9666b-3p	CGGTTGGGCTGTATGATGGCGA	0	255.114	318.23	_	0.318929	_	1.464e-07
	miR9666	tae-miR9666a-3p	CGGTAGGGCTGTATGATGGCGA	0	492.452	911.067	_	0.887573	_	3.676e-07
	miR9674	tae-miR9674b-5p	ATAGCATCATCCATCCTACCC	14337	14830.9	20374	0.0488637	0.458126	0.50699	3.3195e-06
B-II	miR167	ata-miR167f-3p_L-1R+1	AGATCATGCTGCAGCTTCATT	57.1983	48.0986	9.15073	-0.249976	-2.39404	-2.64401	0.000289239
	miR168	osa-miR168a-3p_L-3	CCCGCCTTGCACCAAGTGAAT	161.534	46.8291	39.4655	-1.78636	-0.246814	-2.03318	5.69534e-05
	miR168	osa-miR168a-5p	TCGCTTGGTGCAGATCGGGAC	109.801	78.1507	72.7562	-0.490559	-0.103189	-0.593748	0.00544917
	miR169	ata-miR169g-3p_L+1R-1	CGGCGAGTTGTTCTTGGCTAC	326.103	17.3564	0	-4.23179	_	_	5.979e-06
	miR169	ata-miR169e-5p	CAGCCAAGGATGACTTGCCGA	62.8601	5.462	1.45292	-3.52464	-1.91048	-5.43512	8.42476e-05
	miR171	osa-miR171a	TGATTGAGCCGCGCCAATATC	1299.12	171.608	41.6449	-2.92034	-2.0429	-4.96325	2.729e-07
	miR171	osa-miR171e-5p_2ss2GA21AG	TATTGGCTCGGCTCACTCAGG	360.547	18.7536	5.0987	-4.26495	-1.87897	-6.14391	9e-10
	miR171	bdi-miR171a_L-1	GATTGAGCCGCGCCAATATC	20.7709	0.812819	0	-4.67548	_	_	0.00110261
	miR172	ata-miR172b-5p	GCAGCACCACCAAGATTCACA	25.1169	19.3923	2.05418	-0.373173	-3.23886	-3.61203	0.0053078
	miR172	ata-miR172c-3p	GGAATCTTGATGATGCTGCAT	179.586	63.1932	0	-1.50684	_	_	5.6383e-06
	miR319	zma-miR319a-3p_L+1R+1	CTTGGACTGAAGGGTGCTCCCT	32.4962	17.2889	16.7499	-0.910428	-0.0456907	-0.956119	0.0174477
	miR390	ata-miR390-5p	AAGCTCAGGAGGGATAGCGCC	191.293	63.0132	57.9314	-1.60206	-0.121308	-1.72337	1.00812e-05
	miR393	ata-miR393-3p_L+1R-1_1ss15TC	TCAGTGCAATCCCTCTGGAAT	284.426	67.8569	53.5554	-2.06748	-0.341464	-2.40895	1.5e-07
	miR393	ata-miR393-5p_L-1R+1	TCCAAAGGGATCGCATTGATC	330.998	44.3172	40.733	-2.90088	-0.121669	-3.02255	1.637e-07
	miR396	ata-miR396a-5p	TCCACAGGCTTTCTTGAACTG	1725.98	1085.44	762.199	-0.669135	-0.510037	-1.17917	1.399e-07
	miR396	ata-miR396e-5p	TTCCACAGCTTTCTTGAACTG	2366.42	931.374	721.697	-1.34527	-0.367968	-1.71324	2.872e-07
	miR396	ata-miR396c-5p	TTCCACAGCTTTCTTGAACTT	134.099	22.328	2.90584	-2.58637	-2.94183	-5.5282	0.000234482
	miR399	sbi-miR399a	TGCCAAAGGAGAATTGCCCTG	113.331	108.831	15.4289	-0.0584527	-2.81839	-2.87684	1.81011e-05
	miR399	osa-miR399d	TGCCAAAGGAGAGTTGCCCTG	57.9504	12.6676	0	-2.19368	_	_	4.34983e-05
	miR530	osa-miR530-5p_L+1	CTGCATTTGCACCTGCACCTA	133.857	109.33	29.5421	-0.292013	-1.88784	-2.17985	8.84939e-05
	miR530	osa-miR530-5p_R+1	TGCATTTGCACCTGCACCTAC	52.2527	48.6331	16.0392	-0.103566	-1.60034	-1.7039	0.00145295
	miR530	osa-miR530-5p_R+1_1ss20AG	TGCATTTGCACCTGCACCTGC	30.9489	10.8622	2.51573	-1.51058	-2.11026	-3.62084	0.00509358
	miR5168	ata-miR5168-3p	TCGGACCAGGCTTCAATCCCT	5409.06	559.577	511.346	-3.27297	-0.130038	-3.40301	0
	miR6201	tae-miR6201	TGACCCTGAGGCACTCATACCG	19.7765	10.6977	0	-0.886485	_	_	0.0039597
	miR7757	tae-miR7757-5p_1ss2TC	ACAAAACCTTCAGCTATCCATC	11560.4	8584.6	7126.43	-0.429366	-0.268571	-0.697937	4.8545e-06
	miR9657	tae-miR9657b-5p_2ss5TC18TC	TTCGCCGGAGAAGCATGCTGC	27.0744	26.4812	18.8758	-0.0319634	-0.488429	-0.520393	0.0456598
	miR9672	tae-miR9672a-3p_L+2R-2	TACCACGACTGTCATTAAGCA	42.3116	40.6347	4.82668	-0.0583411	-3.07361	-3.13195	1.2618e-05
	miR9676	tae-miR9676-5p	TGGATGTCATCGTGGCCGTACA	117.318	54.6379	22.6666	-1.10244	-1.26933	-2.37178	1.6455e-05
	miR9772	ata-miR9772a-5p_L-2R+2	AGATGAGATTACCCCATACCC	39.9505	30.0339	19.9775	-0.411621	-0.588219	-0.99984	0.0112637
	miR9776	tae-miR9776_L-1R+1_1ss18AG	TGGACGAGGATGTGCAGCTGC	214.78	157.92	143.173	-0.443666	-0.141431	-0.585097	0.00685346
B-III	miR160	sbi-miR160a_L+1R-1	GTGCCTGGCTCCCTGTATGCC	3.87129	11.5108	7.99107	1.5721	-0.526524	1.04558	0.00310119
	miR160	tae-miR160	TGCCTGGCTCCCTGTATGCCA	4129.37	6156.68	5375.85	0.576231	-0.195659	0.380572	5.90155e-05
	miR160	osa-miR160a-5p_L+2R-1	TGTGCCTGGCTCCCTGTATGCC	7.99032	53.5775	40.4275	2.7453	-0.406291	2.33901	1.40174e-05
	miR164	tae-miR164	TGGAGAAGCAGGGCACGTGCA	1032.12	1289.34	792.994	0.321023	-0.701247	-0.380224	0.000157248
	miR167	tae-miR167c-5p	TGAAGCTGCCAGCATGATCTGC	638.2	790.141	336.331	0.308102	-1.23223	-0.924128	2.94846e-05
	miR167	ata-miR167b-3p	AGGTCATGCTGGAGTTTCATC	0	18.4906	17.9396	_	-0.043644	_	0.00599034
	miR167	osa-miR167d-5p_R+1	TGAAGCTGCCAGCATGATCTGG	0	36.1546	31.177	_	-0.213696	_	0.000206978
	miR172	ata-miR172b-3p	AGAATCTTGATGATGCTGCAT	25.856	35.5742	20.0881	0.460329	-0.824491	-0.364162	0.0135225
	miR397	tae-miR397-5p	TCACCGGCGCTGCACACAATG	0	18.7111	11.985	_	-0.642666	_	4.34577e-05
	miR398	tae-miR398	TGTGTTCTCAGGTCGCCCCCG	72.4468	111.764	58.9423	0.625463	-0.92308	-0.297617	0.0133642
	miR528	ata-miR528-5p	TGGAAGGGGCATGCAGAGGAG	28.4755	38.4984	23.0198	0.435079	-0.741923	-0.306844	0.0198961
	miR531	tae-miR531_L-3	TCGCCGGAGCAGCGTGCA	0	18.7246	2.79526	_	-2.74388	_	0.00698406
	miR531	bdi-miR531_L-4R+1_1ss5CT	TTCGCCGGAGCAGCGTGCTGT	12.4925	37.7493	22.6081	1.59539	-0.73961	0.855779	0.0127043
	miR827	bdi-miR827-5p_1ss6TC	TTTTGCTGGTTGTCATCTAACC	0	15.7098	8.30351	_	-0.919868	_	0.0120232
	miR1127	tae-miR1127b-3p_1ss12TC	ACAAGTATTTCCGGACGGAGG	2.16477	26.2575	12.6503	3.60044	-1.05356	2.54688	0.000284222
	miR5062	tae-miR5062-5p	TGAACCTTAGGGAACAGCCGCAT	200.802	248.275	155.356	0.306163	-0.676355	-0.370192	0.00300874
	miR9652	tae-miR9652-5p	CCTGTTTGTCATTAAGTTTCTT	0	18.0417	9.85392	_	-0.872568	_	0.0263174
	miR9653	tae-miR9653b_L+3R+1	CCGTGGCCAAGGTCTCTTGAGGCTT	9.87037	39.5448	2.58296	2.00231	-3.93639	-1.93408	0.00934422
	miR9655	tae-miR9655-3p	CAAGGGAAGGAAGTAGCCAAC	0	1098.53	332.643	_	-1.72352	_	2.782e-07
	miR9659	tae-miR9659-3p	TCCAATGGTTGTTCACGGCATC	0	83.1118	36.1055	_	-1.20283	_	3.6649e-06
	miR9657	tae-miR9657a-3p	TGTGCTTCCTCGTCGAACGGT	23.1839	87.4217	67.5319	1.91487	-0.372423	1.54245	5.69772e-05
	miR9658	tae-miR9658-3p	ATCGTTCTGGGTGAATAGGCC	18.9512	53.3412	15.2006	1.49296	-1.81112	-0.318161	0.000454369
	miR9662	tae-miR9662a-3p	TTGAACATCCCAGAGCCACCG	2891.81	3064.73	2676.47	0.0837892	-0.195432	-0.111643	0.0105836
	miR9669	tae-miR9669-5p_R+1	TACTGTGGGCACTTATTTGACA	47.9186	138.348	87.9559	1.52964	-0.653445	0.876194	0.000308281
B-IV	miR156	osa-miR156a	TGACAGAAGAGAGTGAGCAC	80.9491	14.1751	30.1313	-2.51365	1.0879	-1.42575	0.00816952
	miR159	tae-miR159a	TTTGGATTGAAGGGAGCTCTG	5190.78	1109.51	5056.06	-2.22603	2.18809	-0.0379379	2.886e-07
	miR159	lus-miR159b_R+1_1ss21CT	TTTGGATTGAAGGGAGCTCTTT	78.1876	22.1576	179.176	-1.81914	3.01551	1.19636	0.000210423
	miR159	osa-miR159a.1_L+1	CTTTGGATTGAAGGGAGCTCTG	94.3303	9.48229	85.2011	-3.31441	3.16756	-0.14685	8.26127e-05
	miR159	bdi-miR159a-3p	CTTGGATTGAAGGGAGCTCT	328.379	257.169	283.521	-0.352645	0.140737	-0.211908	0.00255495
	miR166	ata-miR166a-3p	TCGGACCAGGCTTCATTCCCC	8443.21	3170.89	4564	-1.4129	0.525411	-0.887492	9e-09
	miR166	ata-miR166d-5p	GGAATGTTGTCTGGCTCGGGG	137.189	46.684	49.7461	-1.55517	0.0916564	-1.46351	7.2511e-06
	miR166	osa-miR166g-3p_L+1_1ss21TC	ATCGGACCAGGCTTCATTCCCC	97.0027	23.6713	28.3979	-2.03489	0.26265	-1.77224	9.9049e-06
	miR166	ata-miR166c-3p	TCGGACCAGGCTTCATTCCTT	658.775	104.299	225.438	-2.65906	1.11201	-1.54705	8.092e-07
	miR169	ata-miR169d-3p_L-2R+2	CAAGTTGTCCTTGGCTACACC	979.842	79.8101	91.9201	-3.6179	0.203808	-3.4141	8.6197e-06
	miR169	ata-miR169d-5p	CAGCCAAGGATGACTTGCCGG	158.133	13.6101	23.4359	-3.53838	0.784039	-2.75434	5.39876e-05
	miR171	tae-miR171a	TGATTGAGCCGTGCCAATATC	770.386	155.928	193.028	-2.3047	0.307925	-1.99677	3.8046e-06
	miR319	osa-miR319a-3p.2-3p_R+1	TTGGACTGAAGGGTGCTCCCT	507.476	192.96	537.287	-1.39504	1.47739	0.082355	3.02456e-05
	miR394	ata-miR394-5p	TTGGCATTCTGTCCACCTCC	353.55	47.2337	140.805	-2.90403	1.57581	-1.32821	3.4e-09
	miR1432	osa-miR1432-5p_R+1	ATCAGGAGAGATGACACCGACA	15.4935	0	2.58296	_	_	-2.58456	0.00398677
	miR1425	osa-miR1425-5p	TAGGATTCAATCCTTGCTGCT	24.0225	0	5.81167	_	_	-2.04736	0.0146283
	miR5083	osa-miR5083	AGACTACAATTATCTGATCA	48.7992	0	6.94912	_	_	-2.81196	0.00103053
	miR9674	ata-miR9674b-3p	TGAATTTGTCCATAGCATCAG	274.238	191.3	223.602	-0.519592	0.225101	-0.29449	0.00122959
	miR9772	ata-miR9772a-3p	AGGGGGCAATCTCACCTCAAC	143.549	30.5911	33.1792	-2.23036	0.117168	-2.11319	5.244e-07
	miR9772	tae-miR9772	TGAGATGAGATTACCCCATAC	1296.36	996.079	1147.93	-0.380135	0.204707	-0.175428	0.0121229
	miR9777	tae-miR9777_L+2	GCAGCAAACATATCTGAGCACA	152.654	18.7287	45.7624	-3.02695	1.28891	-1.73803	9.27594e-05
	miR9863	ata-miR9863a-3p_1ss9TC	TGAGAAGGCAGATCATAATAGC	177.169	103.442	143.218	-0.776308	0.469395	-0.306913	0.00244263

## Sheet: novel miRNA under LN
Table S4-3 Novel miRNAs that are differentially expressed during grain development under LN treatment
Cluster	miRNA ID		Norm reads			Fold-change (log2)
		Sequence	LN-7	LN-17	LN-27	17DAA/7DAA	27DAA/17DAA	27DAA/7DAA	P-value
C-I	tae-miR2916-p3_2ss2TC17CA	TCGGCGGATGTTGCTTATA	2518.23	7109.64	27735.6	1.49737	1.96389	3.46126	5.92e-08
	tae-miR9666a-p5	TTCGCCATCATACGCCCAACC	0	27.4271	100.874	_	1.87888	_	4.724e-07
	tae-miR2916-p5_2ss2AG17TG	GGCTCGAAGACGATCAGAT	1069.55	3666.96	9557.07	1.77758	1.38199	3.15956	2.4908e-06
	tae-miR6300-p3	CGTTGTAGTATAGTGGTAAGT	0	10.0203	17.2381	_	0.782678	_	1.82056e-05
	tae-miR408-p5_1ss20GA	CAGGGATGGAGCAGAGCAAAG	0	16.3696	16.7759	_	0.0353728	_	0.000581071
	tae-miR2592bj-p3_2ss12TC19AT	ATTCCCACTGTCCCTGTCT	82.1898	192.835	379.643	1.23033	0.977281	2.20761	0.000617238
	tae-miR9665-p5_1ss24TC	GTTTGACTTTGCACTGCTAGCGGC	0	6.0949	52.3079	_	3.10136	_	0.00213013
	tae-miR1123-p3_1ss19TC	ACGTGTCATCCATCAGGACGGGTC	0	5.93482	13.2139	_	1.15478	_	0.00607628
	tae-miR1136-p5	TCCGAATTACTTGTCGCAGGT	0	8.23974	18.7711	_	1.18784	_	0.00637517
	tae-miR7757-p3_1ss19AG	TGGATAGTTTGAGGTTTTGTTT	0	2.64996	10.1347	_	1.93526	_	0.00999799
	tae-miR9673-p3	TGTGCTCTTTCCTTCTTACCC	18.411	23.2848	28.4204	0.338818	0.287538	0.626356	0.0263468
	tae-miR397-p5	TTGAGTGCAGCGTTGATGAAC	3.61488	17.2335	21.1317	2.2532	0.294196	2.54739	0.0292214
	tae-miR1128-p5_1ss9AG	TCCGTCCGGAAATACTTGTCA	17.3186	34.8351	35.1585	1.00822	0.0133282	1.02155	0.043279
	PC-5p-1231_4743	TGGTCTGTGTTTGTTTCAAAC	52.4768	259.707	372.198	2.30713	0.519188	2.82632	1.4828e-06
	PC-5p-31256_159	TCCATAGCACCAGCCATCCTA	0	12.5363	12.7475	_	0.024108	_	1.02938e-05
	PC-3p-15988_474	TAGCTTGGCCATGGCTGTGAAA	0	101.779	206.246	_	1.01893	_	1.62525e-05
	PC-5p-6533_1330	AGCGCTACCGCCGCTGGCCGGACA	6.70339	50.3607	268.926	2.90934	2.41684	5.32617	2.88876e-05
	PC-5p-13909_573	TTTTTTGATCCTTAGGATGGC	0	47.2541	65.8328	_	0.478368	_	6.93268e-05
	PC-5p-21478_303	AGCACTGCCGCACTACCCGGTCAG	0	8.98678	76.5034	_	3.08965	_	0.000215815
	PC-3p-18659_378	ATCCGTGTGCCTCGTTCCAACA	0	65.0218	88.0791	_	0.437876	_	0.000481444
	PC-3p-33976_137	TGAATGCCACGCGTCATCCAT	0	14.8074	24.5665	_	0.730372	_	0.000498667
	PC-5p-19039_367	TTGGAATCAGACGCACGGATGGCT	0	43.4623	44.5738	_	0.036433	_	0.00271693
	PC-5p-36040_123	CGTTTCTCCTTCTTTTCCTTG	2.47081	2.62433	23.9133	0.0869648	3.1878	3.27476	0.00289638
	PC-5p-31845_154	CAGCTTCTCCCAGAATCTTGAACC	0	7.65924	21.0441	_	1.45814	_	0.00435377
C-II	tae-miR171a-1-p5	TGATTGAGCCGCGCCAATATC	1235.32	113.006	58.1304	-3.45042	-0.959032	-4.40945	1.1e-09
	tae-miR9662b-p5	GCGGCTCTCTGGTGTTCAAGC	127.956	33.7944	14.9138	-1.92079	-1.18013	-3.10092	5.037e-07
	tae-miR171a-p5	TGTTGGCTCGACTCACTCAGA	54.1168	4.58934	0	-3.55972	_	_	5.347e-07
	tae-miR9672b-p5	CAGTCGTGGTGTCCTAGGTGA	124.935	33.3154	0	-1.90692	_	_	0.000156724
	tae-miR815c-p5_2ss6CT21CT	TTCTCTTCTCTTCTCTCCTCT	107.229	92.4357	20.6646	-0.214167	-2.16129	-2.37546	0.000361858
	tae-miR9662a-p5	GCGGCTCTGTGGTGTTCAAGC	94.7424	62.0384	46.1967	-0.610849	-0.425371	-1.03622	0.000553075
	tae-miR9779-p3	TACCTATGATGAGTTGCGAACT	244.496	39.8461	11.3575	-2.6173	-1.8108	-4.4281	0.00114974
	tae-miR1122c-p3	ATATTATGGGACGGAGGGAGT	59.0971	37.2802	16.704	-0.664677	-1.15822	-1.82289	0.00296656
	tae-miR9672a-p3_1ss3GA	TAAGACACCACGACTGTCATT	9.82513	3.78552	0	-1.37599	_	_	0.00457235
	PC-5p-30718_164	AACTGCTCCCTCCGTAAACTA	38.605	6.72981	0	-2.52015	_	_	6.33011e-05
	PC-3p-40666_99	TACACCTGACCGCTTCTCTCTC	31.9935	2.91495	0	-3.45624	_	_	0.000201553
	PC-3p-43479_87	TACACCTGACCGCTTCTCCCTC	24.2195	2.88676	0	-3.06864	_	_	0.000426067
	PC-3p-23196_267	ATGGGGTAATCTCACCTCAAC	27.6223	7.02054	0	-1.97618	_	_	0.000469726
	PC-5p-11080_759	AGTGGCACGAGTTCAGGCTGTT	72.2113	56.4207	0	-0.356	_	_	0.000699147
	PC-3p-54345_55	TACACCTGACCGCGTCTCCCTC	14.5618	4.60984	0	-1.6594	_	_	0.00493641
	PC-3p-9194_940	CGATTGGTGCTCGTCGGTGAC	61.9566	44.221	31.4839	-0.486526	-0.49012	-0.976645	0.00818556
	PC-3p-15550_492	AGTCTCTGCCAATTCTTCGTG	63.9507	47.4617	34.2191	-0.430195	-0.471963	-0.902158	0.0141307
	PC-3p-35202_128	TCAACGAGCATTGCGCCTCTTTT	12.8218	7.38912	0	-0.79512	_	_	0.020257
C-III	tae-miR5384-p5	TTCGCCGGTCGCGCGTTCCCC	576.905	627.291	132.011	0.120802	-2.24848	-2.12767	7.2963e-06
	tae-miR9657c-p5_1ss20TC	CGTTCGCCGGAGAAGCATGCT	110.632	160.121	17.3803	0.533391	-3.20363	-2.67024	2.0207e-05
	tae-miR9655-p5	TCGGCTACTTCCTTTCCCTTGC	2935.76	24656.8	11328.7	3.07018	-1.122	1.94818	2.48454e-05
	tae-miR6300-p5	TAGTATAGTGGTAAGTATT	23.3391	311.832	268.108	3.73995	-0.217956	3.52199	4.85545e-05
	tae-miR2275-p5	AGTGTTGGATGGGACCAAATC	0	26.1458	12.5458	_	-1.05938	_	0.000182194
	tae-miR9783-p3_2ss5AG18AC	AATAGGCACCGGTGCTTCAGA	68.2386	88.1328	3.78359	0.369091	-4.54185	-4.17276	0.000259056
	tae-miR9657a-p5	CGTTCGCCGGAGAAGCTTACT	304.232	525.887	434.37	0.789583	-0.275827	0.513756	0.000286705
	tae-miR164-p3	CATGTGCCTTTCTTCTCCACC	67.5573	158.535	142.897	1.23062	-0.149833	1.08079	0.00124438
	tae-miR164b-p3	TGCCTTTCTTCTCCACCGTGC	16.3872	62.4232	17.6498	1.92952	-1.82243	0.107089	0.0017097
	tae-miR9653b-p3	GCCTTGAAGACTTTGGCCACGTC	6.48001	36.4439	4.7387	2.49161	-2.94312	-0.451506	0.0083602
	tae-miR1137a-p5_2ss9GA20GC	TCCAAAATAGATGACCCAACT	0	28.3817	1.58095	_	-4.1661	_	0.0330775
	tae-miR9670-p5	TTCTTCAAGTACTCCACTTTT	734.383	1074.12	947.079	0.548553	-0.1816	0.366953	0.043368
	PC-3p-29883_172	CGAGGCTAGAGGTTGGTTCTT	0	14.1648	10.0991	_	-0.488079	_	5.056e-07
	PC-3p-16735_445	AGACCCACAGGGCAGTGCGCC	10.3477	42.9443	13.127	2.05316	-1.70993	0.343235	3.9884e-06
	PC-5p-3645_2157	TGAGACGAGATCTCCCCATAC	32.9217	175.25	147.708	2.4123	-0.246663	2.16564	1.87996e-05
	PC-3p-4780_1750	CATCCTATGGATCAAGAAACG	4.06674	231.028	101.175	5.82805	-1.19122	4.63683	3.90366e-05
	PC-3p-11233_746	AGTGGCCCAACTGCACCCTGC	37.8905	65.1871	8.6653	0.78275	-2.91126	-2.12851	6.74194e-05
	PC-5p-12716_642	TCAGAGCCATGGCCAGCTACA	0	100.774	75.3885	_	-0.418706	_	0.000113862
	PC-5p-16828_441	CTTGAACTTCTCCATAGCATC	11.6587	39.9784	17.1554	1.77781	-1.22056	0.557256	0.000367849
	PC-3p-15070_514	AGGTACCAGATAGGCCCTGCT	0	60.8336	25.19	_	-1.27202	_	0.000794062
	PC-5p-24289_247	CTTGTTTGTCATTAAGCTTCTG	2.47081	23.179	2.7517	3.22976	-3.07442	0.155341	0.00119831
	PC-3p-21502_303	TCCTCCGGCGAGCATGGCTCC	22.6615	33.9202	0	0.581902	_	_	0.00130207
	PC-5p-21100_312	TTGCCTTTCCTGCAGCCATC	0	35.3815	17.3919	_	-1.02458	_	0.00214348
	PC-5p-18073_397	ACCATGGCTGTTGCTTTTCTT	0	66.3597	26.2953	_	-1.3355	_	0.0033385
	PC-5p-26413_215	TTCACTCCATGGGCAACCTTG	22.5534	22.8417	11.1666	0.0183249	-1.03248	-1.01416	0.0158296
	PC-5p-31567_156	ATTGATCTCTCCGTTGATTCT	0	12.6497	6.62882	_	-0.932284	_	0.0167567
	PC-5p-32982_144	TTCGTCGGAGCAGCGTGCCTGGC	10.0944	23.5935	0	1.22484	_	_	0.0169997
	PC-3p-27790_197	GACGAACACAGACCAACCAGA	5.9014	24.614	21.6486	2.06035	-0.185211	1.87514	0.0219965
	PC-3p-21085_312	GAAATGTTGGGCGGCTGTGGCACA	0	25.5473	3.43963	_	-2.89285	_	0.032373
	PC-3p-12800_636	CGAGCCTCACATCCTACCTCGCCC	0	72.7871	61.3002	_	-0.247791	_	0.0423216
	PC-5p-12079_682	TACCCTCGCCGGAGCAGCGTG	27.451	52.0176	43.5584	0.922143	-0.256051	0.666092	0.0496176
C-IV	tae-miR9674a-p5	ATAGCATCATCCATCCTACCA	1923.42	1855.44	2889.48	-0.0519122	0.639047	0.587134	0.00146723
	tae-miR166d-p3	TCGGACCAGGCTTCATTCCCA	106.716	46.4642	69.7844	-1.19959	0.586785	-0.612807	0.00558317
	PC-3p-13925_573	AGGATGCACTCCTTCCTCAAG	16.7912	10.9775	55.2946	-0.613148	2.33259	1.71944	1.1617e-06

## Sheet: novel miRNA under HN
Table S4-4 Novel miRNAs that are differentially expressed during grain development under HN treatment
Cluster	miRNA ID	Sequence(5'-3')	Norm reads			Fold-change (log2)
			HN-7	HN-17	HN-27	17DAA/7DAA	27DAA/17DAA	27DAA/7DAA	P-value
D-I	PC-5p-1231_4743	TGGTCTGTGTTTGTTTCAAAC	40.0032	338.831	453.393	3.08238	0.420195	3.50257	1.347e-07
	PC-5p-9458_913	TCATTGACCCCCTTTTGTTTT	0	127.42	132.745	_	0.0590708	_	1.2027e-06
	PC-3p-13925_573	AGGATGCACTCCTTCCTCAAG	4.81059	9.08957	87.2981	0.917998	3.26367	4.18166	6.7175e-06
	PC-3p-18659_378	ATCCGTGTGCCTCGTTCCAACA	0	92.4449	117	_	0.339849	_	2.14603e-05
	PC-3p-21085_312	GAAATGTTGGGCGGCTGTGGCACA	0	20.6348	44.3538	_	1.10398	_	4.94768e-05
	PC-5p-13909_573	TTTTTTGATCCTTAGGATGGC	0	42.2581	56.016	_	0.406611	_	7.86896e-05
	PC-5p-28999_182	ATAGTGTGGCGCCTAGCTCTCAGG	0	10.4382	16.1714	_	0.631569	_	0.00024783
	PC-3p-41836_93	AGCGTCTCTCCTGTAGAAATAGGC	0	2.70333	17.1173	_	2.66264	_	0.000589749
	PC-5p-19039_367	TTGGAATCAGACGCACGGATGGCT	0	36.5323	48.6389	_	0.412938	_	0.000613354
	PC-3p-54392_55	ACCGGGACTAAAGGGTGCGATGCC	0	3.91682	11.2147	_	1.51763	_	0.00337105
	PC-5p-31567_156	ATTGATCTCTCCGTTGATTCT	0	9.7475	15.2613	_	0.646771	_	0.00405342
	PC-5p-31845_154	CAGCTTCTCCCAGAATCTTGAACC	0	7.70779	11.3522	_	0.558587	_	0.00536262
	PC-5p-37558_114	AGCACTACCGCCGCTGACCGGACA	0	7.17928	17.3296	_	1.27132	_	0.0257741
	PC-5p-40854_98	AGCTTCTCCTTCGTTCCCGTG	0	4.96747	8.17996	_	0.719582	_	0.0268454
	PC-3p-52574_59	TTTTTGCCACGCCTTCTAGGA	0	4.91327	8.92752	_	0.861575	_	0.0299897
	PC-3p-50237_65	TGTTCACGTACGCCCATCCT	0	3.65769	9.70762	_	1.40819	_	0.0472034
	PC-5p-36040_123	CGTTTCTCCTTCTTTTCCTTG	0	2.92615	9.32411	_	1.67196	_	0.0490605
	tae-miR2916-p3_2ss2TC17CA	TCGGCGGATGTTGCTTATA	3506.61	4609.71	7048.56	0.394602	0.612652	1.00725	1.6558e-06
	tae-miR2916-p5_2ss2AG17TG	GGCTCGAAGACGATCAGAT	1610.33	2066.94	2867.83	0.360138	0.472465	0.832604	1.52185e-05
	tae-miR9664-p5	ACGGCATAGAGGCACTGCAAA	0	8.41988	11.3599	_	0.432074	_	0.000102319
	tae-miR9666a-p5	TTCGCCATCATACGCCCAACC	0	21.7282	30.1142	_	0.470878	_	0.000176222
	tae-miR9670-p5	TTCTTCAAGTACTCCACTTTT	915.408	1132.07	1193.42	0.306472	0.0761457	0.382618	0.00045742
	tae-miR9674a-p5	ATAGCATCATCCATCCTACCA	1803.13	1919.42	2392.83	0.090166	0.318052	0.408218	0.00116634
	tae-miR1117-p3_2ss6AC21GC	TTAGTCCCGGTTCGTGGCACCAAC	0	8.8419	10.374	_	0.230537	_	0.00301466
	tae-miR9668-p5_1ss23AG	CAAGTATTTTCGGACGGAGGGAGT	2.16477	43.2884	46.4361	4.3217	0.101265	4.42296	0.00379971
	tae-miR408-p5_1ss20GA	CAGGGATGGAGCAGAGCAAAG	0	15.8143	21.826	_	0.464812	_	0.00912006
	tae-miR1123-p3_1ss19TC	ACGTGTCATCCATCAGGACGGGTC	0	1.96606	15.1291	_	2.94395	_	0.00923809
	tae-miR1135-p5_1ss9AG	CTCCCTCCGTTCGGAATTACTTGT	0	1.10591	4.32544	_	1.96762	_	0.0128889
	tae-miR1127b-p5_1ss3TC	TCCGTCCGGAAATACTTGTCC	3.84847	12.0348	19.9873	1.64486	0.731865	2.37672	0.0156556
	tae-miR9669-p3	GCAAATAGTGCCCTTAGTATG	13.5889	24.4586	29.0622	0.847919	0.248803	1.09672	0.0159376
D-II	PC-3p-23196_267	ATGGGGTAATCTCACCTCAAC	57.229	8.63471	6.39018	-2.72853	-0.434292	-3.16282	0.000853828
	PC-3p-35202_128	TCAACGAGCATTGCGCCTCTTTT	17.0909	8.05426	0	-1.0854	_	_	0.00239958
	PC-3p-21502_303	TCCTCCGGCGAGCATGGCTCC	38.3728	30.0843	24.8422	-0.351073	-0.276219	-0.627292	0.0103433
	PC-3p-15550_492	AGTCTCTGCCAATTCTTCGTG	66.0646	50.7034	46.1925	-0.381794	-0.134426	-0.51622	0.0147145
	PC-5p-28624_187	TGACAACCATCCCCACCGCTTC	31.2872	19.1912	6.60133	-0.70513	-1.53962	-2.24475	0.048859
	tae-miR171a-p5	TGTTGGCTCGACTCACTCAGA	72.0096	2.45757	0	-4.87288	_	_	6e-07
	tae-miR9662b-p5	GCGGCTCTCTGGTGTTCAAGC	152.875	30.7536	18.3805	-2.31353	-0.742577	-3.05611	4.55698e-05
	tae-miR815c-p5_2ss6CT21CT	TTCTCTTCTCTTCTCTCCTCT	120.58	60.6015	50.5111	-0.99256	-0.262753	-1.25531	0.000475531
	tae-miR9672b-p5	CAGTCGTGGTGTCCTAGGTGA	93.7156	29.7496	10.3143	-1.65542	-1.52822	-3.18364	0.00164842
	tae-miR9676-p3_1ss21GA	TACGGCCTGATGACATCCACA	40.1159	24.4857	15.2473	-0.712234	-0.683388	-1.39562	0.00404649
	tae-miR9777-p5_2ss5CA18TC	GTGCAGTGATGATTGCTCT	27.1643	1.95077	0	-3.7996	_	_	0.0109166
	tae-miR9662a-p5	GCGGCTCTGTGGTGTTCAAGC	112.306	76.5786	66.8156	-0.55242	-0.196756	-0.749177	0.0396033
D-III	PC-3p-12800_636	CGAGCCTCACATCCTACCTCGCCC	0	86.692	53.7711	_	-0.689069	_	8.197e-07
	PC-3p-4780_1750	CATCCTATGGATCAAGAAACG	0	135.352	103.724	_	-0.383961	_	1.0885e-06
	PC-3p-15070_514	AGGTACCAGATAGGCCCTGCT	0	44.4974	40.7005	_	-0.128674	_	2.6386e-06
	PC-5p-18073_397	ACCATGGCTGTTGCTTTTCTT	0	69.4825	26.4273	_	-1.39462	_	3.5147e-06
	PC-5p-6533_1330	AGCGCTACCGCCGCTGGCCGGACA	0	67.1021	47.4383	_	-0.500305	_	1.3614e-05
	PC-3p-16735_445	AGACCCACAGGGCAGTGCGCC	0	38.2119	22.6742	_	-0.752968	_	1.71535e-05
	PC-5p-3645_2157	TGAGACGAGATCTCCCCATAC	41.0053	154.096	105.306	1.90995	-0.549241	1.36071	1.80522e-05
	PC-5p-20084_337	AGCGCTACCGACGCTGCCCGGACA	0	37.1979	13.7131	_	-1.43966	_	5.94663e-05
	PC-5p-4529_1828	AGCGCTACCGCCGCTGCCCGGACA	4.92519	146.764	144.164	4.89717	-0.0257788	4.87139	9.6812e-05
	PC-5p-16963_436	AGGATGTGAGGCTCGACCTGTCGT	0	91.2358	74.0724	_	-0.300664	_	0.000103309
	PC-3p-15988_474	TAGCTTGGCCATGGCTGTGAAA	0	89.6204	50.9216	_	-0.815548	_	0.000210339
	PC-3p-23197_267	ATGGGGAGATCTTGCCTCAAC	0	27.6847	12.0912	_	-1.19514	_	0.000289534
	PC-5p-11080_759	AGTGGCACGAGTTCAGGCTGTT	21.2131	57.4824	29.7274	1.43817	-0.951327	0.486839	0.000301582
	PC-3p-29883_172	CGAGGCTAGAGGTTGGTTCTT	0	13.5849	11.7943	_	-0.203914	_	0.000305349
	PC-5p-12716_642	TCAGAGCCATGGCCAGCTACA	0	110.836	79.3933	_	-0.481343	_	0.000600187
	PC-5p-24289_247	CTTGTTTGTCATTAAGCTTCTG	0	25.6584	16.2744	_	-0.656829	_	0.000657597
	PC-5p-34728_131	CCTACTCCATCGAACACCACCTCC	0	12.8572	10.1757	_	-0.337457	_	0.00165454
	PC-5p-21100_312	TTGCCTTTCCTGCAGCCATC	0	26.6532	8.86029	_	-1.58888	_	0.00274714
	PC-3p-39086_106	TTGATTTTCCTCTATAAGCGCATC	0	13.3063	2.31095	_	-2.52556	_	0.00388316
	PC-5p-40767_98	TAGCTCTCGGCAAAAAAGACAAAT	0	11.8414	5.12896	_	-1.2071	_	0.00714047
	PC-3p-30883_162	TTTTTTGCCGAGAGCTGCACA	0	16.958	13.0782	_	-0.374806	_	0.00730167
	PC-5p-12079_682	TACCCTCGCCGGAGCAGCGTG	21.8399	41.0759	30.5411	0.911326	-0.42754	0.483786	0.00782362
	PC-3p-11233_746	AGTGGCCCAACTGCACCCTGC	22.1752	57.5874	33.3548	1.3768	-0.787859	0.588945	0.01379
	PC-3p-26814_209	AGCTCTGCTACCAAGTTGTTGTGG	0	18.3745	14.5733	_	-0.334374	_	0.0248039
	PC-5p-35112_129	GCCACAGGTGTTCTCGCTAGA	0	19.888	15.5018	_	-0.359463	_	0.0420498
	PC-3p-46607_76	TTGTGAGAGCTCCTTGGATGT	0	9.33342	3.33804	_	-1.48341	_	0.0464237
	tae-miR9655-p5	TCGGCTACTTCCTTTCCCTTGC	667.83	20119.9	11554.3	4.913	-0.800198	4.1128	1.3e-09
	tae-miR1137b-p3_2ss9TG18AG	ATCTATTTGAGAACGGAGGGA	0	26.9047	15.7575	_	-0.771818	_	1.9654e-06
	tae-miR6300-p3	CGTTGTAGTATAGTGGTAAGT	0	18.0842	10.5007	_	-0.784243	_	7.943e-06
	tae-miR6300-p5	TAGTATAGTGGTAAGTATT	24.6689	258.079	252.731	3.38704	-0.0302087	3.35683	1.42368e-05
	tae-miR2275-p5	AGTGTTGGATGGGACCAAATC	0	28.356	2.05418	_	-3.78702	_	0.000165994
	tae-miR2592bj-p3_2ss12TC19AT	ATTCCCACTGTCCCTGTCT	114.332	216.954	135.173	0.924159	-0.682579	0.24158	0.000456902
	tae-miR9657a-p5	CGTTCGCCGGAGAAGCTTACT	251.545	433.589	353.035	0.785512	-0.296516	0.488996	0.000475688
	tae-miR9653b-p3	GCCTTGAAGACTTTGGCCACGTC	19.5119	21.0645	0	0.110461	_	_	0.000580543
	tae-miR5384-p5	TTCGCCGGTCGCGCGTTCCCC	578.676	686.042	489.037	0.245542	-0.488353	-0.242811	0.00106526
	tae-miR1137a-p5_2ss9GA20GC	TCCAAAATAGATGACCCAACT	0	13.3411	2.2362	_	-2.57675	_	0.00177438
	tae-miR164-p3	CATGTGCCTTTCTTCTCCACC	57.2283	164.532	130.688	1.52357	-0.332248	1.19132	0.00376309
	tae-miR164b-p3	TGCCTTTCTTCTCCACCGTGC	16.2633	40.2611	20.5951	1.30777	-0.967085	0.34068	0.0037881
	tae-miR1122a-p5	CAAGAATTTTGGGACGGAGGGAGT	0	21.7865	18.0608	_	-0.270566	_	0.0263436
	tae-miR530b-p3_1ss14GC	AGGTGCAGTGGCACATGCAGC	0	10.5176	3.33804	_	-1.65573	_	0.0387942
D-IV	PC-5p-30718_164	AACTGCTCCCTCCGTAAACTA	49.0949	2.4557	15.0023	-4.32137	2.61098	-1.71039	4.93897e-05
	PC-3p-16381_458	ATTGAACTAAGGAGGGGTGGA	40.3985	18.597	23.1726	-1.11923	0.317351	-0.801881	0.00263756
	PC-3p-39326_105	AGTGACCCAAAGGCAGGTCCC	18.2806	0	2.79526	_	_	-2.70926	0.0031464
	tae-miR9779-p3	TACCTATGATGAGTTGCGAACT	360.515	43.222	93.0826	-3.06022	1.10675	-1.95348	0.000990899
	tae-miR166d-p3	TCGGACCAGGCTTCATTCCCA	82.9001	56.3543	80.35	-0.556847	0.511771	-0.0450756	0.0197168
	tae-miR159a-p5	GAGCTCCTATCATTCCAATGA	38.0678	14.9011	19.9016	-1.35315	0.417466	-0.935689	0.034512
