# Supplementary material for: Identification of microRNAs in developing wheat grain that are potentially involved in regulating grain characteristics and the response to nitrogen levels
Source: BMC Plant Biol. 2020 Feb 27;20:87. doi: 10.1186/s12870-020-2296-7 (PMC7045451; doi:10.1186/s12870-020-2296-7)
Supplement: Supplementary file 5 — Additional file 5: Table S5. Target function of differentially expressed miRNAs during grain filling under HN and LN treatments. [file 12870_2020_2296_MOESM5_ESM.xlsx]

## Sheet: Sheet1
Table S5-I Target function of differentially-expressed conserved miRNA during grain filling
miRNA ID	Target-ID	Target description
bdi-miR156h-3p_L+1	TraesCS5A02G258100	WRKY transcription factor 2
bdi-miR156h-3p_L+1	TraesCS4B02G133500	nuclease activity
bdi-miR156h-3p_L+1	TraesCS4A02G185100	nuclease activity
zma-miR156d-3p_L+1_1ss9TC	TraesCS2B02G421400	catalytic activity
zma-miR156d-3p_L+1_1ss9TC	TraesCS2D02G400500	catalytic activity
ata-miR167b-5p	TraesCS3B02G004400	SCF ubiquitin ligase complex
tae-miR319	TraesCS7A02G176600	dnaJ protein
tae-miR319	TraesCS7D02G177900	dnaJ protein
tae-miR319	TraesCS7A02G176600	dnaJ protein
tae-miR319	TraesCS3B02G367500	myb domain protein 30
tae-miR319	TraesCS3D02G329400	myb domain protein 30
tae-miR319	TraesCS3A02G336500	myb domain protein 30
tae-miR319	TraesCS5B02G426200	transcription factor activity
tae-miR319	TraesCS2D02G252100	transcription factor activity
tae-miR319	TraesCS3A02G140100	response to auxin
hvu-miR399	TraesCS4A02G478900	NB-ARC domain
hvu-miR399	TraesCS1D02G386300	NB-ARC domain
hvu-miR399	TraesCS2D02G021300	UDP-glucosyltransferase
hvu-miR399	TraesCS6B02G106200	abscisate beta-glucosyltransferase-like
hvu-miR399	TraesCS7B02G161500	transcription factor activity
tae-miR408_L-1	TraesCS4A02G010800	plasma membrane ATPase 1-like
tae-miR408_L-1	TraesCS3D02G341600	L-ascorbate oxidase-like
tae-miR408_L-1	TraesCS3A02G348000	L-ascorbate oxidase-like
tae-miR408_L-1	TraesCS5D02G413200	allene oxide synthase 1
tae-miR408_L-1	TraesCS1B02G429900	phytoene synthase 2
tae-miR408_L-1	TraesCS3D02G198000	lysophospholipid acyltransferase LPEAT1-like
osa-miR827	TraesCS1A02G036400	Phenylalanyl-tRNA synthetase class IIc family protein
osa-miR827	TraesCS2D02G396700	spx-domain-contain
osa-miR827	TraesCS2B02G307500	response to heat
tae-miR9664-3p_L-1	TraesCS7B02G499900	protein RPM1-like
tae-miR9664-3p_L-1	TraesCSU02G098900	RPP13-like protein 3
tae-miR9664-3p_L-1	TraesCS7A02G005200	protein LOV1
tae-miR9664-3p_L-1	TraesCS7D02G414500	gibberellin receptor GID1C
tae-miR9664-3p_L-1	TraesCS5D02G557600	RPP13-like protein 3
tae-miR9664-3p_L-1	TraesCS3D02G002700	protein RPM1-like
tae-miR9664-3p_L-1	TraesCS4A02G312600	peptidyl-prolyl cis-trans isomerase CYP22
tae-miR9664-3p_L-1	TraesCS5B02G569900	NB-ARC domain protein
tae-miR9664-3p_L-1	TraesCS6B02G167200	zinc finger CCCH domain-containing protein 45-like
tae-miR9664-3p_L-1	TraesCS3B02G577500	2-hydroxyisoflavanone dehydratase
tae-miR9664-3p_L-1	TraesCS4A02G048600	beta-glucosidase
tae-miR9664-3p_L-1	TraesCS7A02G019400	probable polygalacturonase At1g80170
tae-miR9666a-3p	TraesCS5B02G438300	regulatory protein NPR5-like
tae-miR9666a-3p	TraesCS5D02G498900	DNA-directed RNA polymerase II subunit 1
tae-miR9666a-3p	TraesCS3B02G033100	A/G-specific adenine DNA glycosylase-like
tae-miR9666b-3p	TraesCS7A02G301900	DNA-directed RNA polymerase II subunit 1
tae-miR9666b-3p	TraesCS4D02G046000	stress response to cadmium ion
tae-miR9674b-5p	TraesCS2A02G417400	SCF ubiquitin ligase complex
tae-miR9674b-5p	TraesCS2B02G560700	calcium-dependent protein kinase 20-like
tae-miR9674b-5p	TraesCS1D02G068500	adenylate cyclase activity
tae-miR9674b-5p	TraesCS6D02G047700	putative pentatricopeptide repeat-containing protein At5g59900
ata-miR167f-3p_L-1R+1	TraesCS3D02G233100	lysosomal alpha-mannosidase-like
ata-miR167f-3p_L-1R+1	TraesCS3B02G249800	lysosomal alpha-mannosidase-like
ata-miR167f-3p_L-1R+1	TraesCS5D02G232000	ubiquitin ligase complex
ata-miR167f-3p_L-1R+1	TraesCSU02G042300	putative DNA glycosylase At3g47830
osa-miR168a-5p	TraesCS1B02G231200	Cul4-RING E3 ubiquitin ligase complex)
osa-miR168a-5p	TraesCS6B02G357600	WRKY transcription factor 3
osa-miR168a-3p_L-3	TraesCS1D02G206500	ubiquitin domain-containing protein DSK2b-like
osa-miR168a-3p_L-3	TraesCS1A02G203000	ubiquitin domain-containing protein DSK2b-like
osa-miR168a-3p_L-3	TraesCS1B02G217000	ubiquitin domain-containing protein DSK2b-like
osa-miR168a-3p_L-3	TraesCS4B02G148900	ATP binding
ata-miR169g-3p_L+1R-1	TraesCS7B02G451700	protein RPM1-like
ata-miR169g-3p_L+1R-1	TraesCS1B02G361000	ubiquitin protein ligase activity
ata-miR169e-5p	TraesCS7B02G054900	serine-type carboxypeptidase activity
ata-miR169e-5p	TraesCS1D02G234200	peptidase
ata-miR169e-5p	TraesCS1A02G345500	FLG22-induced receptor-like kinase 1
osa-miR171a	TraesCS4B02G367300	DELLA protein RGL1-like
osa-miR171a	TraesCS5B02G528400	malate dehydrogenase [NADP]
osa-miR171a	TraesCS4A02G482000	DELLA protein RGL2-like
osa-miR171e-5p_2ss2GA21AG	TraesCS7B02G008900	hypothetical protein
ata-miR172c-3p	TraesCS2A02G514200	cytokinin response factor 1
ata-miR172c-3p	TraesCS5D02G125500	molecular chaperone DnaJ
ata-miR172c-3p	TraesCS5A02G115000	molecular chaperone DnaJ
ata-miR172c-3p	TraesCS2D02G545800	(S)-coclaurine N-methyltransferase
ata-miR172c-3p	TraesCS2B02G575100	(S)-coclaurine N-methyltransferase
ata-miR172c-3p	TraesCS7B02G359800	cleavage stimulation factor subunit 50
ata-miR393-5p_L-1R+1	TraesCS2A02G068600	LRR receptor-like serine/threonine-protein kinase EFR
ata-miR393-5p_L-1R+1	TraesCS2B02G302900	protein TRANSPORT INHIBITOR RESPONSE 1
ata-miR393-5p_L-1R+1	TraesCS1D02G099900	transport inhibitor response 1-like protein Os05g0150500
ata-miR393-5p_L-1R+1	TraesCS6B02G289200	pentatricopeptide repeat-containing protein At2g04860
ata-miR393-5p_L-1R+1	TraesCS2D02G285000	auxin-activated signaling
ata-miR396e-5p	TraesCS1B02G007800	transcription initiation factor TFIID subunit 6
ata-miR396e-5p	TraesCS1D02G002300	transcription initiation factor TFIID subunit 6
ata-miR396e-5p	TraesCS1A02G005600	transcription initiation factor TFIID subunit 6
ata-miR396e-5p	TraesCS3A02G012300	Similar to PsbP family protein
ata-miR396e-5p	TraesCS4D02G116000	ribonuclease P activity
ata-miR396a-5p	TraesCS4D02G163300	serine/threonine-protein kinase PBS1-like
ata-miR396a-5p	TraesCS4B02G039400	phosphatidylinositol 4-phosphate 5-kinase 1-like
ata-miR396a-5p	TraesCS4D02G036500	phosphatidylinositol 4-phosphate 5-kinase 1-like
ata-miR396a-5p	TraesCS5B02G437100	glutamate dehydrogenase
ata-miR396a-5p	TraesCS6A02G335900	response to GA
ata-miR396c-5p	TraesCS5B02G258900	HSP protein
ata-miR396c-5p	TraesCS5D02G268000	HSP protein
ata-miR396c-5p	TraesCS5A02G260600	HSP protein
ata-miR396c-5p	TraesCS3A02G361300	31 kDa ribonucleoprotein
ata-miR396c-5p	TraesCS4A02G381400	ankyrin repeat domain-containing protein
ata-miR396c-5p	TraesCS6D02G294500	SNW/SKI-interacting protein
ata-miR396c-5p	TraesCS1D02G008200	RPM1-like
ata-miR396c-5p	TraesCS2B02G542700	GTPase
osa-miR530-5p_L+1	TraesCS7D02G016700	probable fructose-bisphosphate aldolase 3
osa-miR530-5p_L+1	TraesCS2B02G208300	SCF ubiquitin ligase complex
osa-miR530-5p_L+1	TraesCS5A02G548000	fumarylacetoacetase-like
osa-miR530-5p_L+1	TraesCS3A02G321700	40S ribosomal protein S15-4-like
osa-miR530-5p_R+1	TraesCS4A02G079900	heat shock protein 70 with TPR repeat
osa-miR530-5p_R+1	TraesCS7D02G016700	fructose-bisphosphate aldolase 3
osa-miR530-5p_R+1	TraesCS3A02G321700	40S ribosomal protein S15-4-like
ata-miR5168-3p	TraesCS5B02G072900	kinesin-1-like protein PSS1
ata-miR5168-3p	TraesCS5B02G072900	kinesin-1-like protein PSS1
ata-miR5168-3p	TraesCS3B02G159100	transcription factor activity
ata-miR5168-3p	TraesCS1B02G173900	transcription factor activity
ata-miR9772a-5p_L-2R+2	TraesCS6B02G099000	SCF ubiquitin ligase complex
ata-miR9772a-5p_L-2R+2	TraesCS3D02G063300	SCF ubiquitin ligase complex
tae-miR9776_L-1R+1_1ss18AG	TraesCS1B02G348100	O-methyltransferase
tae-miR9776_L-1R+1_1ss18AG	TraesCS4A02G003300	agmatine coumaroyltransferase-2-like
tae-miR9776_L-1R+1_1ss18AG	TraesCS5D02G208100	cell division
tae-miR9776_L-1R+1_1ss18AG	TraesCS1D02G141000	zinc ion binding
tae-miR160	TraesCS6D02G212700	Auxin response factor
tae-miR160	TraesCS6A02G222300	auxin response factor 1
tae-miR160	TraesCS2A02G567300	auxin response factor 7
tae-miR160	TraesCS7A02G446900	auxin response factor 16-like
tae-miR160	TraesCS1D02G155100	transcription factor activity
tae-miR160	TraesCS2B02G397300	auxin response factor 7
tae-miR160	TraesCS2D02G409500	serine carboxypeptidase-like 18
tae-miR160	TraesCS4D02G341200	protein FIZZY-RELATED 2-like
tae-miR167c-5p	TraesCS3B02G004400	SCF ubiquitin ligase complex
ata-miR172b-3p	TraesCS2A02G514200	cytokinin response factor 1
ata-miR172b-3p	TraesCS2A02G544900	(S)-coclaurine N-methyltransferase
ata-miR172b-3p	TraesCS5B02G173300	chaperone binding
ata-miR528-5p	TraesCS5D02G191000	lectin-domain containing receptor kinase
bdi-miR531_L-4R+1_1ss5CT	TraesCS7D02G416600	NAD(P)H dehydrogenase (quinone) FQR1-like 1
bdi-miR531_L-4R+1_1ss5CT	TraesCS4B02G217300	phospholipase A2-alpha
bdi-miR531_L-4R+1_1ss5CT	TraesCS6D02G110600	NAD(P)-linked oxidoreductase superfamily protein
bdi-miR531_L-4R+1_1ss5CT	TraesCS2A02G500000	regulatory protein NPR6
bdi-miR531_L-4R+1_1ss5CT	TraesCS7B02G269700	ABC transporter C family member 8-like
bdi-miR531_L-4R+1_1ss5CT	TraesCS1B02G333800	alpha-L-fucosidase 3-like
tae-miR1127b-3p_1ss12TC	TraesCS3B02G590000	UDP-glucuronate decarboxylase activity
tae-miR1127b-3p_1ss12TC	TraesCS5B02G063100	SCF ubiquitin ligase complex
tae-miR1127b-3p_1ss12TC	TraesCS2D02G146600	carboxylic ester hydrolase activity
tae-miR1127b-3p_1ss12TC	TraesCS1D02G026200	mitogen-activated protein kinase kinase kinase 1-like
tae-miR9652-5p	TraesCS3D02G311800	retrograde transport
tae-miR9655-3p	TraesCS7A02G113600	alpha-L-fucosidase 3-like
tae-miR9655-3p	TraesCS4A02G468200	SCF ubiquitin ligase complex
tae-miR9657a-3p	TraesCS5A02G443600	WRKY transcription factor 22-like
tae-miR9657a-3p	TraesCS7A02G147900	serine-type endopeptidase inhibitor
tae-miR9657a-3p	TraesCS7B02G300900	amino acid transmembrane transport
tae-miR9657a-3p	TraesCS3A02G275100	calcium-dependent protein kinase 26-like
tae-miR9658-3p	TraesCS3B02G004400	SCF ubiquitin ligase complex
tae-miR9658-3p	TraesCS5D02G536800	RPM1-interacting protein 4-like
tae-miR159a	TraesCS3B02G367500	myb domain protein 30
tae-miR159a	TraesCS3A02G336500	myb domain protein 30
tae-miR159a	TraesCS3D02G329400	myb domain protein 30
tae-miR159a	TraesCS7D02G083900	WD40 repeat-like protein
tae-miR159a	TraesCS4A02G388200	WD40 repeat-like protein
lus-miR159b_R+1_1ss21CT	TraesCS3B02G367500	myb domain protein 30
lus-miR159b_R+1_1ss21CT	TraesCS3A02G336500	myb domain protein 30
lus-miR159b_R+1_1ss21CT	TraesCS3D02G329400	myb domain protein 30
osa-miR159a.1_L+1	TraesCS7D02G083900	WD40 repeat-like protein
osa-miR159a.1_L+1	TraesCS7D02G083900	WD40 repeat-like protein
osa-miR159a.1_L+1	TraesCS7A02G088600	WD40 repeat-like protein
osa-miR159a.1_L+1	TraesCS2B02G434400	myb domain protein 30
osa-miR159a.1_L+1	TraesCS2D02G412500	myb domain protein 30
osa-miR159a.1_L+1	TraesCS2A02G415400	myb domain protein 30
osa-miR159a.1_L+1	TraesCS7A02G251700	myb domain protein 30
ata-miR166a-3p	TraesCS5B02G072900	kinesin-1-like protein PSS1
ata-miR166a-3p	TraesCS5B02G072900	kinesin-1-like protein PSS1
ata-miR166a-3p	TraesCS3A02G312800	transcription factor activity,
ata-miR166a-3p	TraesCS6B02G269000	transmembrane transport
osa-miR166g-3p_L+1_1ss21TC	TraesCS5B02G047200	transcription factor activity,
osa-miR166g-3p_L+1_1ss21TC	TraesCS2B02G417900	transmembrane transport
tae-miR171a	TraesCS5B02G528400	malate dehydrogenase [NADP]
tae-miR171a	TraesCS4A02G482000	DELLA protein RGL2-like
tae-miR171a	TraesCS7A02G014200	DELLA protein RGL2-like
osa-miR319a-3p.2-3p_R+1	TraesCS3B02G367500	myb domain protein 30
osa-miR319a-3p.2-3p_R+1	TraesCS3D02G329400	myb domain protein 30
osa-miR319a-3p.2-3p_R+1	TraesCS1D02G392600	SCF ubiquitin ligase complex
ata-miR394-5p	TraesCS2A02G578200	glutathione S-transferase 3-like
ata-miR394-5p	TraesCS2D02G589400	glutathione S-transferase 3-like
ata-miR394-5p	TraesCS2B02G609600	glutathione S-transferase 3-like
ata-miR394-5p	TraesCSU02G034000	folylpolyglutamate synthase-like
ata-miR394-5p	TraesCS4B02G392600	folylpolyglutamate synthase-like
ata-miR394-5p	TraesCS7A02G015200	protein RPM1-like
ata-miR394-5p	TraesCS4A02G298700	homocysteine methyltransferase 1
ata-miR394-5p	TraesCS3A02G435400	SCF ubiquitin ligase complex

## Sheet: Sheet2
Table S5-II Target function of differentially-expressed novel miRNA during grain filling
miRNA ID	Gene ID	Target description
tae-miR408-p5_1ss20GA	TraesCS5D02G417400	BRASSINOSTEROID INSENSITIVE 1-like
tae-miR408-p5_1ss20GA	TraesCS1B02G311800	BRASSINOSTEROID INSENSITIVE 1-like
tae-miR408-p5_1ss20GA	TraesCS1D02G301400	BRASSINOSTEROID INSENSITIVE 1-like
tae-miR408-p5_1ss20GA	TraesCS7A02G421400	peptidase
tae-miR2592bj-p3_2ss12TC19AT	TraesCS3B02G543400	protein RPM1-like
tae-miR2592bj-p3_2ss12TC19AT	TraesCS5B02G535200	protein RPM1-like
tae-miR2592bj-p3_2ss12TC19AT	TraesCS7D02G132800	40S ribosomal protein S30
tae-miR2592bj-p3_2ss12TC19AT	TraesCS5B02G438800	transport
tae-miR2592bj-p3_2ss12TC19AT	TraesCS3D02G355900	protein serine/threonine phosphatase activity
tae-miR2916-p5_2ss2AG17TG	TraesCS2D02G579500	glutathione S-transferase GSTF1
tae-miR2916-p5_2ss2AG17TG	TraesCS2D02G503200	glutathione S-transferase GSTF1
tae-miR2916-p5_2ss2AG17TG	TraesCS3D02G454200	serine/threonine-protein kinase PBS1
tae-miR2916-p5_2ss2AG17TG	TraesCS3B02G501900	serine/threonine-protein kinase PBS1
tae-miR2916-p5_2ss2AG17TG	TraesCS5A02G135000	DELLA protein SLN1-like
tae-miR2916-p5_2ss2AG17TG	TraesCS6D02G086600	GTPase
tae-miR2916-p5_2ss2AG17TG	TraesCS6A02G095900	GTPase
tae-miR2916-p5_2ss2AG17TG	TraesCS4B02G187900	WD repeat-containing protein 43
tae-miR2916-p5_2ss2AG17TG	TraesCSU02G003500	SCF ubiquitin ligase complex
tae-miR2916-p5_2ss2AG17TG	TraesCS5D02G354600	indole-3-pyruvate monooxygenase YUCCA11
tae-miR2916-p3_2ss2TC17CA	TraesCS1B02G321500	fructose-bisphosphate aldolase 3
tae-miR2916-p3_2ss2TC17CA	TraesCS1A02G310300	fructose-bisphosphate aldolase 3
tae-miR2916-p3_2ss2TC17CA	TraesCS1D02G309800	fructose-bisphosphate aldolase 3
tae-miR2916-p3_2ss2TC17CA	TraesCS2A02G107500	Similar to Peroxidase precursor .
tae-miR2916-p3_2ss2TC17CA	TraesCS2B02G124800	peroxidase 1-like
tae-miR2916-p3_2ss2TC17CA	TraesCS2B02G125200	Similar to Peroxidase precursor .
tae-miR2916-p3_2ss2TC17CA	TraesCS6A02G173900	transmembrane transporter
tae-miR2916-p3_2ss2TC17CA	TraesCS5D02G539100	protein RPM1-like
tae-miR2916-p3_2ss2TC17CA	TraesCS7A02G535500	anthranilate synthase alpha subunit 1
tae-miR2916-p3_2ss2TC17CA	TraesCS5D02G066300	GTPase
PC-5p-1231_4743	TraesCS1D02G445300	serine-type endopeptidase
PC-5p-13909_573	TraesCS5A02G440300	GTPase activity
PC-5p-31845_154	TraesCS6A02G245400	receptor-like serine/threonine-protein kinase SD1-6
tae-miR815c-p5_2ss6CT21CT	TraesCS6B02G148600LC	UDP-arabinose 4-epimerase 1-like
tae-miR815c-p5_2ss6CT21CT	TraesCS4D02G129900	transcription factor TGA6-like
tae-miR815c-p5_2ss6CT21CT	TraesCS7A02G257500	UBX domain-containing protein 6
tae-miR815c-p5_2ss6CT21CT	TraesCS2A02G223900	serine/threonine-protein kinase RIO1-like
tae-miR815c-p5_2ss6CT21CT	TraesCS3A02G335000	calmodulin-3
tae-miR815c-p5_2ss6CT21CT	TraesCS6D02G250300	dnaJ homolog subfamily B member 11-like
tae-miR815c-p5_2ss6CT21CT	TraesCS5A02G131400	cytochrome P450 90A1
tae-miR9662b-p5	TraesCS5B02G556600	beta-fructofuranosidase
tae-miR9662a-p5	TraesCS4A02G321700	beta-fructofuranosidase
tae-miR9672b-p5	TraesCS1D02G449300	LRR receptor-like serine/threonine-protein kinase FLS2-like
tae-miR9779-p3	TraesCS2D02G318400	hexose transmembrane transport
PC-5p-30718_164	TraesCS2D02G297700	BRASSINOSTEROID INSENSITIVE 1-associated receptor kinase 1-like
PC-5p-30718_164	TraesCS5D02G111000	1,3-beta-D-glucan synthase
tae-miR164-p3	TraesCS1B02G215000	auxin response factor 3-like
tae-miR164-p3	TraesCS1D02G203900	auxin response factor 3-like
tae-miR164-p3	TraesCS3B02G474500	serine/threonine-protein kinase PBS1-like
tae-miR164-p3	TraesCS2D02G486600	transcription initiation factor IIB
tae-miR164-p3	TraesCS2B02G013000	transporter activity
tae-miR164b-p3	TraesCS4B02G325700	auxin response factor 2-like
tae-miR164b-p3	TraesCS6B02G045600	high-affinity nitrate transporter 2.1-like
tae-miR164b-p3	TraesCS6D02G037200	high-affinity nitrate transporter 2.1-like
tae-miR164b-p3	TraesCS2D02G486600	transcription initiation factor IIB
tae-miR1137a-p5_2ss9GA20GC	TraesCS5D02G212500	DNA mismatch repair protein MSH6
tae-miR2275-p5	TraesCS1A02G005200	protein BRASSINOSTEROID INSENSITIVE 1-like
tae-miR2275-p5	TraesCS1B02G006500	protein BRASSINOSTEROID INSENSITIVE 1-like
tae-miR2275-p5	TraesCS1B02G008500	LRR receptor-like serine/threonine-protein kinase FLS2
tae-miR2275-p5	TraesCS7A02G365500	Leucine-rich repeat protein kinase family protein
tae-miR5384-p5	TraesCS4A02G070600	UDP-glycosyltransferase 83A1-like
tae-miR5384-p5	TraesCS2B02G485200	ethylene-responsive transcription factor 1B-like
tae-miR6300-p5	TraesCS1D02G419700	protein RPM1-like
tae-miR6300-p5	TraesCS7B02G138100	response to nitrate
tae-miR9653b-p3	TraesCS1B02G012700	protein binding
tae-miR9655-p5	TraesCS7D02G277200	oxidation-reduction
tae-miR9655-p5	TraesCS6D02G086500	transcription factor activity
PC-3p-16735_445	TraesCS6D02G014800	O-acyltransferase WSD1-like
PC-5p-3645_2157	TraesCSU02G025900	SCF ubiquitin ligase complex
PC-5p-3645_2157	TraesCS6A02G064000	SCF ubiquitin ligase complex
PC-5p-3645_2157	TraesCS4A02G375400	metalloendopeptidase
PC-3p-4780_1750	TraesCS4A02G495600	aspartic endopeptidase
PC-3p-4780_1750	TraesCS3D02G004100LC	transcription factor
PC-3p-11233_746	TraesCS1D02G223000	metalloendopeptidase
PC-5p-24289_247	TraesCS1A02G150800	protein ECERIFERUM 1-like
PC-5p-24289_247	TraesCS6D02G142900	NEDD8-specific protease
PC-5p-12716_642	TraesCS4A02G133400	protein BRASSINOSTEROID INSENSITIVE 1-like
PC-5p-12716_642	TraesCS4D02G173400	systemin receptor SR160-like
PC-5p-12716_642	TraesCS7D02G223000	aconitate hydratase 2
PC-5p-12716_642	TraesCS4B02G276200	MAPK cascade
PC-3p-15070_514	TraesCS7B02G009500	transcription factor
PC-5p-21100_312	TraesCS2D02G069500	glycerol-3-phosphate dehydrogenase SDP6
PC-5p-21100_312	TraesCS5D02G091200	DNA repair protein RAD50-like
PC-5p-21100_312	TraesCS5B02G059000	RPM1-like
PC-5p-21100_312	TraesCS2B02G492900	protein gar2
PC-5p-21100_312	TraesCS2B02G608300	potassium ion transport
PC-5p-18073_397	TraesCS4A02G163100LC	beta-glucosidase 6
PC-5p-18073_397	TraesCS1A02G136200	F-box protein SKP2A
PC-5p-18073_397	TraesCS3D02G245100	protein BRASSINOSTEROID INSENSITIVE 1-like
PC-3p-21502_303	TraesCS4A02G021500	glycerol-3-phosphate 2-O-acyltransferase 6-like
PC-3p-21502_303	TraesCS4A02G185300	crocetin glucosyltransferase
PC-3p-21502_303	TraesCS3A02G365200	transcription factor MYB114-like
PC-3p-21502_303	TraesCS6B02G444500	metalloendopeptidase
PC-3p-21502_303	TraesCS5B02G233400	aspartic-type endopeptidase
tae-miR166d-p3	TraesCS5B02G072900	kinesin-1-like protein PSS1
tae-miR166d-p3	TraesCS3A02G312800	cell differentiation
PC-3p-13925_573	TraesCS6D02G086600	GTPase
PC-3p-13925_573	TraesCS6B02G124000	GTPase
PC-3p-13925_573	TraesCS1A02G178300	serine-type carboxypeptidase
PC-3p-13925_573	TraesCS6B02G462900	tyrosine--tRNA ligase 1

## Sheet: Sheet3
Table S5-III Target function of differentially-expressed miRNA between HN and LN treatment
	miRNA ID	Gene ID	Target description
Known	osa-miR159a.1_L+1	TraesCS7D02G083900	WD40 repeat-like protein
	osa-miR159a.1_L+1	TraesCS4A02G388200	WD40 repeat-like protein
	osa-miR159a.1_L+1	TraesCS7A02G088600	WD40 repeat-like protein
	osa-miR159a.1_L+1	TraesCS2B02G434400	myb domain protein 30
	osa-miR159a.1_L+1	TraesCS2D02G412500	myb domain protein 30
	osa-miR159a.1_L+1	TraesCS2A02G415400	myb domain protein 30
	osa-miR159a.1_L+1	TraesCS7A02G251700	myb domain protein 30
	ata-miR164a-5p	TraesCS3A02G028500	E3 ubiquitin-protein ligase SINA-like 10
	ata-miR164a-5p	TraesCS7A02G422500	mitogen-activated protein kinase 8
	ata-miR164a-5p	TraesCS3A02G459500	probable glutathione S-transferase
	ata-miR164a-5p	TraesCS7A02G334800	NAC domain-containing protein 89-like
	ata-miR164a-5p	TraesCS3A02G250300	systemin receptor SR160
	ata-miR164a-5p	TraesCS2D02G311000	putative disease resistance RPP13-like protein 3
	ata-miR169d-5p	TraesCS1A02G345500	FLG22-induced receptor-like kinase 1
	ata-miR169d-5p	TraesCS7B02G052900	ABC transporter C family member 13
	ata-miR169d-5p	TraesCS1B02G359400	protein serine/threonine kinase
	ata-miR169d-5p	TraesCS1B02G246100	peptidase
	ata-miR169d-3p_L-2R+2	TraesCS2D02G338200	probable galactinol--sucrose galactosyltransferase 2
	ata-miR169d-3p_L-2R+2	TraesCS4A02G249200	E3 ubiquitin-protein ligase MIEL1
	ata-miR169d-3p_L-2R+2	TraesCS5B02G438800	transporter activity
	sbi-miR399a	TraesCS1D02G142200	midasin
	sbi-miR399a	TraesCS1D02G282200	transcription factor
	sbi-miR399a	TraesCS2A02G182500	oxidoreductase activity
	hvu-miR399	TraesCS4A02G478900	NB-ARC domain
	hvu-miR399	TraesCS1D02G386300	NB-ARC domain
	hvu-miR399	TraesCS2D02G021300	UDP-glucosyltransferase
	hvu-miR399	TraesCS6B02G106200	abscisate beta-glucosyltransferase-like
	hvu-miR399	TraesCS7B02G161500	transcription factor activity
	ata-miR528-5p	TraesCS5D02G191000	lectin-domain containing receptor kinase
	osa-miR530-5p_R+1_1ss20AG	..
	osa-miR530-5p_L+1	TraesCS7D02G016700	probable fructose-bisphosphate aldolase 3
	osa-miR530-5p_L+1	TraesCS2B02G208300	SCF ubiquitin ligase complex
	osa-miR530-5p_L+1	TraesCS5A02G548000	fumarylacetoacetase-like
	osa-miR530-5p_L+1	TraesCS3A02G321700	40S ribosomal protein S15-4-like
	osa-miR827	TraesCS1A02G036400	Phenylalanyl-tRNA synthetase class IIc family protein
	osa-miR827	TraesCS2D02G396700	spx-domain-contain
	osa-miR827	TraesCS2B02G307500	response to heat
	tae-miR9653a-3p	..
	tae-miR9659-3p	..
	tae-miR9661-5p_1ss14GA	..
	tae-miR9664-3p_L-1	TraesCS7B02G499900	protein RPM1-like
	tae-miR9664-3p_L-1	TraesCSU02G098900	RPP13-like protein 3
	tae-miR9664-3p_L-1	TraesCS7A02G005200	protein LOV1
	tae-miR9664-3p_L-1	TraesCS7D02G414500	gibberellin receptor GID1C
	tae-miR9664-3p_L-1	TraesCS5D02G557600	RPP13-like protein 3
	tae-miR9664-3p_L-1	TraesCS3D02G002700	protein RPM1-like
	tae-miR9664-3p_L-1	TraesCS4A02G312600	peptidyl-prolyl cis-trans isomerase CYP22
	tae-miR9664-3p_L-1	TraesCS1B02G418100	NB-ARC domain protein
	tae-miR9664-3p_L-1	TraesCS6B02G167200	zinc finger CCCH domain-containing protein 45-like
	tae-miR9664-3p_L-1	TraesCS3B02G577500	2-hydroxyisoflavanone dehydratase
	tae-miR9664-3p_L-1	TraesCS4A02G048600	beta-glucosidase
	tae-miR9664-3p_L-1	TraesCS7A02G019400	probable polygalacturonase At1g80170
	tae-miR9666a-3p	TraesCS5B02G438300	regulatory protein NPR5-like
	tae-miR9666a-3p	TraesCS5D02G498900	DNA-directed RNA polymerase II subunit 1
	tae-miR9666a-3p	TraesCS3B02G033100	A/G-specific adenine DNA glycosylase-like
	tae-miR9666b-3p	Traes7A02G301900	DNA-directed RNA polymerase II subunit 1
	tae-miR9666b-3p	TraesCS4D02G046000	stress response to cadmium ion
	tae-miR9672a-3p_L+2R-2	TraesCS7D02G383200	replication factor C subunit 1
	tae-miR9774_L+2	..
	tae-miR9777_L+2	TraesCS7D02G073100	geraniol 8-hydroxylase-like
	tae-miR9777_L+2	TraesCS3B02G603100LC	DNA polymerase alpha catalytic subunit
	tae-miR9777_L+2	TraesCS6B02G051300	SCF ubiquitin ligase
	bdi-miR156b-5p	..
	ata-miR172b-5p	..
	tae-miR159a-p5	..
Novel	PC-3p-40666_99	TraesCS7B02G482700	transcription factor
	PC-5p-11080_759	..
	PC-5p-26413_215	TraesCS3A02G307600	LRR receptor-like serine/threonine-protein kinase EFR
	PC-5p-26413_215	TraesCS7A02G431200	BRASSINOSTEROID INSENSITIVE 1-associated receptor kinase 1-like
	PC-5p-26413_215	TraesCS7B02G329900	Zeta-carotene desaturase
	PC-5p-26413_215	TraesCS6D02G400700	transporter
	PC-3p-43479_87	..
	tae-miR9655-p5	TraesCS7D02G277200	oxidation-reduction
	tae-miR9655-p5	TraesCS6D02G086500	transcription factor activity
	PC-5p-16963_436	..
	tae-miR1137a-p3_1ss9CT	..
	PC-3p-15988_474	TraesCS2D02G036700	peroxidase 44-like
	PC-3p-15988_474	TraesCS2A02G037700	peroxidase 44-like
	PC-5p-6533_1330	TraesCS1B02G294300	probable mediator of RNA polymerase II transcription subunit 37c
	PC-3p-33976_137	TraesCS3A02G068900	protein RPM1-like
	PC-5p-21478_303	TraesCS1A02G073300	G-type lectin S-receptor-like serine/threonine-protein kinase At1g11300
	PC-5p-21478_303	TraesCS1D02G076200	G-type lectin S-receptor-like serine/threonine-protein kinase At1g11300
	PC-5p-36040_123	TraesCS4B02G080700	transcription factor APG-like
	PC-5p-36040_123	TraesCS5D02G279400	DNAJ isoform 1
	PC-5p-36040_123	TraesCS5D02G245900	disulfide isomerase activity
	PC-5p-36040_123	TraesCS3B02G590500	protein RPM1-like
	PC-5p-36040_123	TraesCS2B02G301600	peroxidase 24-like
	PC-5p-36040_123	TraesCS2A02G220500	3-isopropylmalate dehydratase large subunit
	PC-5p-36040_123	TraesCS2A02G070500	glycerol-3-phosphate dehydrogenase SDP6
	tae-miR9666a-p5	..
	tae-miR2916-p3_2ss2TC17CA	TraesCS1B02G321500	fructose-bisphosphate aldolase 3
	tae-miR2916-p3_2ss2TC17CA	TraesCS1A02G310300	fructose-bisphosphate aldolase 3
	tae-miR2916-p3_2ss2TC17CA	TraesCS1D02G309800	fructose-bisphosphate aldolase 3
	tae-miR2916-p3_2ss2TC17CA	TraesCS2A02G107500	Similar to Peroxidase precursor .
	tae-miR2916-p3_2ss2TC17CA	TraesCS2B02G124800	peroxidase 1-like
	tae-miR2916-p3_2ss2TC17CA	TraesCS2B02G125200	Similar to Peroxidase precursor .
	tae-miR2916-p3_2ss2TC17CA	TraesCS6A02G173900	transmembrane transporter
	tae-miR2916-p3_2ss2TC17CA	TraesCS5D02G539100	protein RPM1-like
	tae-miR2916-p3_2ss2TC17CA	TraesCS7A02G535500	anthranilate synthase alpha subunit 1
	tae-miR2916-p3_2ss2TC17CA	TraesCS5D02G066300	GTPase
	tae-miR2916-p5_2ss2AG17TG	TraesCS2D02G579500	glutathione S-transferase GSTF1
	tae-miR2916-p5_2ss2AG17TG	TraesCS2D02G503200	glutathione S-transferase GSTF1
	tae-miR2916-p5_2ss2AG17TG	TraesCS3D02G454200	serine/threonine-protein kinase PBS1
	tae-miR2916-p5_2ss2AG17TG	TraesCS3B02G501900	serine/threonine-protein kinase PBS1
	tae-miR2916-p5_2ss2AG17TG	TraesCS5A02G135000	DELLA protein SLN1-like
	tae-miR2916-p5_2ss2AG17TG	TraesCS6D02G086600	GTPase
	tae-miR2916-p5_2ss2AG17TG	TraesCS6A02G095900	GTPase
	tae-miR2916-p5_2ss2AG17TG	TraesCS4B02G187900	WD repeat-containing protein 43
	tae-miR2916-p5_2ss2AG17TG	TraesCSU02G003500	SCF ubiquitin ligase complex
	tae-miR2916-p5_2ss2AG17TG	TraesCS5D02G354600	indole-3-pyruvate monooxygenase YUCCA11
	tae-miR2592bj-p3_2ss12TC19AT	TraesCS3B02G543400	protein RPM1-like
	tae-miR2592bj-p3_2ss12TC19AT	TraesCS5B02G535200	protein RPM1-like
	tae-miR2592bj-p3_2ss12TC19AT	TraesCS7D02G132800	40S ribosomal protein S30
	tae-miR2592bj-p3_2ss12TC19AT	TraesCS5B02G438800	transport
	tae-miR2592bj-p3_2ss12TC19AT	TraesCS3D02G355900	protein serine/threonine phosphatase activity
	PC-3p-21085_312	..
	PC-3p-21502_303	TraesCS4A02G021500	glycerol-3-phosphate 2-O-acyltransferase 6-like
	PC-3p-21502_303	TraesCS4A02G185300	crocetin glucosyltransferase
	PC-3p-21502_303	TraesCS3A02G365200	transcription factor MYB114-like
	PC-3p-21502_303	TraesCS6B02G444500	metalloendopeptidase
	PC-3p-21502_303	TraesCS5B02G233400	aspartic-type endopeptidase
	PC-5p-9458_913	..
	PC-5p-4529_1828	..
	PC-3p-11233_746	TraesCS1D02G223000	metalloendopeptidase
	tae-miR9783-p3_2ss5AG18AC	TraesCS4A02G376200	disease resistance protein RPM1-like
	tae-miR9657c-p5_1ss20TC	TraesCS1A02G149700	Leucine-rich receptor-like protein kinase family protein
	tae-miR9657c-p5_1ss20TC	TraesCS1B02G167700	FLAGELLIN-SENSITIVE 2 family protein
	tae-miR9657c-p5_1ss20TC	TraesCS4A02G399600	FLG22-induced receptor-like kinase 1
	tae-miR5384-p5	TraesCS4A02G070600	UDP-glycosyltransferase 83A1-like
	tae-miR5384-p5	TraesCS2D02G571900	ethylene-responsive transcription factor 1B-like
	tae-miR9779-p3	TraesCS2D02G318400	hexose transmembrane transport
	tae-miR815c-p5_2ss6CT21CT	TraesCS6B02G148600LC	UDP-arabinose 4-epimerase 1-like
	tae-miR815c-p5_2ss6CT21CT	TraesCS4B02G135000	transcription factor TGA2-like
	tae-miR815c-p5_2ss6CT21CT	TraesCS7A02G257500	UBX domain-containing protein 6
	tae-miR815c-p5_2ss6CT21CT	TraesCS2A02G223900	serine/threonine-protein kinase RIO1-like
	tae-miR815c-p5_2ss6CT21CT	TraesCS3A02G335000	calmodulin-3
	tae-miR815c-p5_2ss6CT21CT	TraesCS6D02G250300	dnaJ homolog subfamily B member 11-like
	tae-miR815c-p5_2ss6CT21CT	TraesCS5A02G131400	cytochrome P450 90A1
	tae-miR1127b-p5_1ss3TC	..
	tae-miR1122c-p3	TraesCS6A02G373800	PAP-specific phosphatase HAL2-like
	tae-miR1122c-p3	TraesCS2D02G498300	probable serine/threonine-protein kinase At5g41260
	tae-miR1122c-p3	TraesCS4D02G125100	alpha-L-arabinofuranosidase 1-like
