# Supplementary material for: Identification of microRNAs in developing wheat grain that are potentially involved in regulating grain characteristics and the response to nitrogen levels
Source: BMC Plant Biol. 2020 Feb 27;20:87. doi: 10.1186/s12870-020-2296-7 (PMC7045451; doi:10.1186/s12870-020-2296-7)
Supplement: Supplementary file 6 — Additional file 6: Table S6. Wheat grain miRNAs that are differentially expressed between the HN and LN treatments. [file 12870_2020_2296_MOESM6_ESM.xlsx]

## Sheet: HN7 vs LN7
Table S6-1 Wheat grain miRNAs that are differentially expressed between HN and LN treatment (7DAA)
		Norm reads			LN-7 vs HN-7 (fold change)log2
Cluster	miRNA ID	LN-7	HN-7	p-value
Known	tae-miR9659-3p	54.5045	0	0.0060306	_
	tae-miR9664-3p_L-1	15.2007	0	0.0199885	_
	ata-miR393-3p_L+1R-1_1ss15TC	365.329	284.426	0.000660621	0.361147
	bdi-miR159a-3p	470.362	328.379	0.0032991	0.518409
	ata-miR166a-3p	9081.48	8443.21	0.0166793	0.105136
	bdi-miR159a-5p_R+1	162.7	113.944	0.0250973	0.513886
	ata-miR5168-3p	5692.06	5409.06	0.0292369	0.073573
	tae-miR319	178.535	129.572	0.0307536	0.46245
	ata-miR396a-5p	1868.67	1725.98	0.0365768	0.114602
	tae-miR9657a-3p	37.3039	23.1839	0.05	0.686205
	sbi-miR399a	27.3986	113.331	0.00540067	-2.04837
	ata-miR394-3p	5.18525	10.4543	0.0172745	-1.01161
	osa-miR530-5p_R+1_1ss20AG	4.95531	30.9489	0.0321552	-2.64284
	osa-miR1432-5p_R+1	3.04942	15.4935	0.036288	-2.34505
	osa-miR156a	18.6039	80.9491	0.0427446	-2.12141
	ata-miR9772a-3p	79.6352	143.549	0.000630698	-0.850067
	tae-miR9662a-3p	2481.78	2891.81	0.00445533	-0.220599
	tae-miR160	3696.18	4129.37	0.0174906	-0.159884
	ata-miR394-5p	286.002	353.55	0.0318476	-0.305892
	osa-miR399d	29.8158	57.9504	0.0340248	-0.958741
	osa-miR168a-3p_L-3	115.294	161.534	0.0383012	-0.486524
	tae-miR9674b-5p	13242.2	14337	0.0424116	-0.114594
	ata-miR167b-5p	111.288	124.031	0.0432403	-0.156397
	osa-miR319a-3p.2-3p_R+1	387.215	507.476	0.0440523	-0.390206
	ata-miR169d-5p	100.695	158.133	0.0485125	-0.651148
Novel	PC-3p-40666_99	31.9935	0	0.0105707	_
	PC-3p-16735_445	10.3477	0	0.0236719	_
	PC-3p-54345_55	14.5618	0	0.0269371	_
	PC-5p-11080_759	72.2113	21.2131	0.0173248	1.76727
	PC-5p-26413_215	22.5534	4.03187	0.030253	2.48382
	PC-3p-43479_87	24.2195	5.37583	0.05	2.17161
	tae-miR9655-p5	2935.76	667.83	0.000286527	2.13618
	PC-3p-11233_746	37.8905	22.1752	0.0166548	0.772889
	tae-miR159a-p5	18.1305	38.0678	0.0175281	-1.07016
	tae-miR9669-p3	2.47081	13.5889	0.0330749	-2.45937
	tae-miR2916-p3_2ss2TC17CA	2518.23	3506.61	0.00220726	-0.477666
	tae-miR2916-p5_2ss2AG17TG	1069.55	1610.33	0.00251677	-0.590347
	tae-miR9670-p5	734.383	915.408	0.00731386	-0.317883
	tae-miR171a-p5	54.1168	72.0096	0.0120385	-0.412113
	tae-miR1128-p5_1ss9AG	17.3186	31.8783	0.0360607	-0.880249

## Sheet: HN17 VS LN17
Table S6-2 Wheat grain miRNAs that are differentially expressed between HN and LN treatment (17DAA)
		Norm reads			LN-17 vs HN-17 (fold change)log2
Cluster	miRNA ID	LN-17	HN-17	p-value
Known	ata-miR172c-3p	103.962	63.1932	0.000308912	0.718211
	ata-miR172b-3p	66.0335	35.5742	0.00290513	0.892367
	tae-miR9657a-3p	123.91	87.4217	0.00513226	0.503228
	ata-miR9674b-3p	242.4	191.3	0.00849354	0.341554
	tae-miR408_L-1	207.397	126.516	0.013242	0.713071
	ata-miR9863a-3p_1ss9TC	152.247	103.442	0.0224809	0.557592
	tae-miR160	6918.73	6156.68	0.03379	0.168356
	osa-miR393a_R+1	19.3744	10.4035	0.05	0.897087
	osa-miR827	173.531	566.008	2.36205e-05	-1.70563
	sbi-miR399a	9.36243	108.831	0.0010539	-3.53907
	osa-miR530-5p_R+1_1ss20AG	0	10.8622	0.00257328	_
	tae-miR9664-3p_L-1	29.2017	61.7164	0.00433612	-1.0796
	hvu-miR399	24.3139	53.6816	0.00473354	-1.14264
	osa-miR399d	0	12.6676	0.0141934	_
	ata-miR399b-5p	0	12.207	0.0205874	_
	tae-miR9672a-3p_L+2R-2	14.9446	40.6347	0.0401064	-1.44309
	bdi-miR827-5p_1ss6TC	2.62433	15.7098	0.0373159	-2.58164
	ata-miR167f-3p_L-1R+1	25.9994	48.0986	0.0133965	-0.887516
	osa-miR530-5p_L+1	60.5152	109.33	0.0166776	-0.853314
	ata-miR396a-5p	967.378	1085.44	0.0184537	-0.166125
	zma-miR319a-3p_L+1R+1	11.8676	17.2889	0.0287333	-0.542821
	ata-miR393-3p_L+1R-1_1ss15TC	48.8287	67.8569	0.0297676	-0.474767
	tae-miR171a	124.688	155.928	0.033811	-0.322556
	ata-miR396e-5p	771.727	931.374	0.00542752	-0.271271
	osa-miR171a	113.006	171.608	0.000267786	-0.602717
	tae-miR164	1143.18	1289.34	0.0379259	-0.173575
Novel	PC-5p-53780_57	9.80153	0	0.00574305	_
	PC-5p-26413_215	22.8417	9.06821	0.0442647	1.33278
	tae-miR2916-p3_2ss2TC17CA	7109.64	4609.71	0.000427968	0.625098
	tae-miR2916-p5_2ss2AG17TG	3666.96	2066.94	0.00351726	0.82709
	PC-5p-31100_160	16.1996	8.69082	0.00858347	0.898393
	PC-3p-4780_1750	231.028	135.352	0.0338936	0.771357
	PC-5p-16828_441	39.9784	29.3352	0.0407717	0.446587
	tae-miR9783-p3_2ss5AG18AC	88.1328	72.0603	0.0153382	0.290476
	tae-miR9653b-p3	36.4439	21.0645	0.0415985	0.790863
	tae-miR9657a-p5	525.887	433.589	0.0441297	0.278426
	PC-3p-42726_90	0	6.88923	0.00954056	_
	PC-5p-16963_436	31.739	91.2358	0.000860298	-1.52334
	tae-miR1137a-p3_1ss9CT	8.68799	25.25	0.0191843	-1.53919
	tae-miR399a-p5	0	9.07012	0.0222862	_
	tae-miR530b-p3_1ss14GC	0	10.5176	0.0313645	_
	PC-5p-1231_4743	259.707	338.831	0.0168026	-0.383684
	tae-miR6300-p3	10.0203	18.0842	0.0102857	-0.851804
	tae-miR1137b-p3_2ss9TG18AG	18.7644	26.9047	0.0168712	-0.519861

## Sheet: HN27 vs LN27
Table S6-3 Wheat grain miRNAs that are differentially expressed between HN and LN treatment (27DAA)
		Norm reads			LN-27 vs HN-27 (fold change)log2
Cluster	miRNA ID	LN-27	HN-27	p-value
Known	tae-miR9666a-3p	4812.26	911.067	1.3844e-07	2.40109
	tae-miR9653a-3p	181.003	0	0.000945894	_
	tae-miR9666b-3p	674.451	318.23	0.000256897	1.08365
	ata-miR167f-3p_L-1R+1	18.8902	9.15073	0.000954277	1.04568
	tae-miR9774_L+2	107.118	42.07	0.00112404	1.34834
	ata-miR172b-5p	43.3765	2.05418	0.00137666	4.40028
	tae-miR9661-5p_1ss14GA	21.7279	0	0.00548556	_
	tae-miR9672a-3p_L+2R-2	18.7917	4.82668	0.05	1.96099
	tae-miR7757-5p_1ss2TC	9887.02	7126.43	0.000509161	0.472356
	ata-miR167b-5p	888.526	647.629	0.000584376	0.456246
	osa-miR827	1002.14	682.111	0.000827797	0.555007
	tae-miR9662a-3p	3184.87	2676.47	0.000992861	0.250904
	ata-miR396a-5p	963.836	762.199	0.00569783	0.338619
	tae-miR167c-5p	595.418	336.331	0.00755131	0.824022
	osa-miR171a	58.1304	41.6449	0.00920888	0.481154
	zma-miR156d-3p_L+1_1ss9TC	113.576	63.9516	4.30241e-06	0.828603
	osa-miR319a-3p.2-3p_R+1	608.304	537.287	0.0201369	0.179098
	tae-miR398	74.6347	58.9423	0.0216405	0.340542
	osa-miR167d-5p_R+1	42.4438	31.177	0.0328452	0.44507
	tae-miR5062-5p	300.669	155.356	0.0425153	0.952594
	tae-miR9657a-3p	90.5714	67.5319	0.05	0.423487
	ata-miR169d-3p_L-2R+2	26.6369	91.9201	8.22449e-05	-1.78695
	tae-miR1117_L+1R-1_1ss17GC	0	9.31865	0.00163493	_
	tae-miR9664-3p_L-1	55.0094	150.725	0.00228852	-1.45417
	osa-miR530-5p_L+1	0	29.5421	0.00461853	_
	osa-miR530-5p_R+1	0	16.0392	0.00605735	_
	osa-miR159a.1_L+1	40.5799	85.2011	0.0139352	-1.0701
	osa-miR169n	2.7517	21.1823	0.0182963	-2.94446
	ata-miR169d-5p	6.88595	23.4359	0.0212647	-1.76699
	ata-miR528-5p	3.43963	23.0198	0.0220419	-2.74255
	tae-miR1127b-3p_1ss12TC	3.67036	12.6503	0.0259153	-1.78517
	tae-miR9777_L+2	13.8142	45.7624	0.0294008	-1.72801
	ata-miR164a-5p	18.5859	53.7105	0.0490187	-1.531
	ata-miR166a-3p	4010.29	4564	0.000190327	-0.186592
	tae-miR171a	126.178	193.028	0.0012787	-0.613348
	tae-miR159a	2705.73	5056.06	0.00141016	-0.901995
	ata-miR9674b-3p	114.064	223.602	0.00173249	-0.971097
	ppt-miR894_L-1R+1	11.2691	21.5583	0.00582224	-0.935867
	ata-miR394-5p	98.3246	140.805	0.00621714	-0.518079
	tae-miR9772	911.76	1147.93	0.00675109	-0.332313
	ata-miR9772a-3p	24.6177	33.1792	0.00818325	-0.430582
	tae-miR319	681.844	1017.71	0.00952919	-0.577815
	ata-miR166c-3p	138.806	225.438	0.0140856	-0.699658
	ata-miR166d-5p	33.6883	49.7461	0.0329534	-0.562335
	ata-miR167a-5p	25.7072	38.0172	0.033026	-0.564478
	bdi-miR159a-3p	198.206	283.521	0.0395611	-0.516455
	tae-miR160	5125.02	5375.85	0.0445356	-0.0689355
	smo-miR160a_L+1	62.4022	73.0238	0.0508842	-0.226771
Novel	PC-3p-15988_474	206.246	50.9216	0.000928761	2.01802
	PC-5p-6533_1330	268.926	47.4383	0.00315702	2.50308
	PC-3p-33976_137	24.5665	0	0.00328953	_
	PC-5p-26413_215	11.1666	0	0.00598762	_
	PC-5p-73963_27	10.5655	0	0.0122554	_
	PC-5p-21478_303	76.5034	21.0014	0.0240852	1.86504
	PC-5p-36040_123	23.9133	9.32411	0.0325345	1.35878
	tae-miR9666a-p5	100.874	30.1142	3.22202e-05	1.74403
	tae-miR2916-p3_2ss2TC17CA	27735.6	7048.56	0.00151002	1.97634
	tae-miR2916-p5_2ss2AG17TG	9557.07	2867.83	0.00503899	1.73661
	tae-miR1120a-p5_2ss9AG20AG	12.2655	0	0.00618604	_
	tae-miR2592bj-p3_2ss12TC19AT	379.643	135.173	0.0171602	1.48984
	tae-miR2275-p5	12.5458	2.05418	0.0252949	2.61057
	PC-3p-30883_162	13.0782	0	0.00046985	_
	PC-5p-3645_2157	147.708	105.306	0.00569936	0.488162
	PC-5p-31845_154	21.0441	11.3522	0.0290786	0.89044
	tae-miR9657a-p5	434.37	353.035	0.00244325	0.299115
	tae-miR6300-p3	17.2381	10.5007	0.0282388	0.715117
	PC-3p-21085_312	3.43963	44.3538	0.00136171	-3.68873
	PC-3p-21502_303	0	24.8422	0.00196816	_
	PC-3p-70323_31	0	8.84845	0.00224113	_
	PC-5p-9458_913	0	132.745	0.00324946	_
	PC-5p-11080_759	0	29.7274	0.00360169	_
	PC-5p-40854_98	0	8.17996	0.00425187	_
	PC-5p-74344_27	0	7.64366	0.00445996	_
	PC-5p-4529_1828	61.5473	144.164	0.0115424	-1.22795
	PC-3p-54392_55	0	11.2147	0.0146102	_
	PC-5p-16963_436	0	74.0724	0.0178412	_
	PC-5p-30718_164	0	15.0023	0.0263355	_
	PC-3p-26814_209	0	14.5733	0.0274349	_
	PC-3p-11233_746	8.6653	33.3548	0.0287468	-1.94457
	PC-3p-52574_59	0	8.92752	0.0353704	_
	PC-5p-24289_247	2.7517	16.2744	0.0423971	-2.56421
	tae-miR9783-p3_2ss5AG18AC	3.78359	58.7072	0.000440705	-3.95571
	tae-miR9657c-p5_1ss20TC	17.3803	113.663	0.000539139	-2.70923
	tae-miR5384-p5	132.011	489.037	0.000565924	-1.88928
	tae-miR9664-p5	0	11.3599	0.000409803	_
	tae-miR9779-p3	11.3575	93.0826	0.00282716	-3.03487
	tae-miR815c-p5_2ss6CT21CT	20.6646	50.5111	0.00455616	-1.28944
	tae-miR1127b-p5_1ss3TC	0	19.9873	0.00604555	_
	tae-miR1137b-p3_2ss9TG18AG	0	15.7575	0.00744538	_
	tae-miR1135-p5_1ss9AG	0	4.32544	0.016856	_
	tae-miR1122c-p3	16.704	46.1784	0.0433941	-1.46702
	PC-5p-37558_114	0	17.3296	0.05	_
	tae-miR9670-p5	947.079	1193.42	0.00275602	-0.333548
	PC-3p-13925_573	55.2946	87.2981	0.0139655	-0.65881
	PC-3p-16735_445	13.127	22.6742	0.0180664	-0.788512
	PC-3p-15070_514	25.19	40.7005	0.0244725	-0.692196
	PC-3p-18659_378	88.0791	117	0.0378789	-0.409643
	PC-3p-15550_492	34.2191	46.1925	0.0476927	-0.432857
	tae-miR9668-p5_1ss23AG	26.4062	46.4361	0.04	-0.81437
	PC-5p-1231_4743	372.198	453.393	0.010343	-0.284691
