# Supplementary material for: Identification of microRNAs in developing wheat grain that are potentially involved in regulating grain characteristics and the response to nitrogen levels
Source: BMC Plant Biol. 2020 Feb 27;20:87. doi: 10.1186/s12870-020-2296-7 (PMC7045451; doi:10.1186/s12870-020-2296-7)
Supplement: Supplementary file 8 — Additional file 8: Table S7. Oligonucleotide primers used for qRT-PCR assays in this study. [file 12870_2020_2296_MOESM8_ESM.xlsx]

## Sheet: Sheet1
Table S7-1 Oligonucleotide primer used for qRT-PCR in this study (miRNA)
miRNA ID	Prime 5‘-3’
tae-miR159a	TTTGGATTGAAGGGAGCTCTG
ata-miR166a-3p	TCGGACCAGGCTTCATTCCCC
tae-MIR9655-p5	TCGGCTACTTCCTTTCCCTTGC
tae-miR171a	TGATTGAGCCGTGCCAATATC
ata-miR394-5p	TTGGCATTCTGTCCACCTCC
U6-F	CCTTCGGGGACATCCGATAAA
	ATTTGGACCATTTCTCGATTTGTGC

## Sheet: Sheet2
Table S7-II Oligonucleotide primer used for qRT-PCR in this study (targeted gene)
miRNA ID	Gene ID	Prime 5‘-3’（F）	Prime 5‘-3’（R）
tae-mIR9655-p5	TraesCS7D02G277200	GCTACGACTTCTGGCTGGACTTCA	TCCTTCGGCTTCTTCCTTGGC
PC-5p-3645_2157	TraesCS6A02G064000	CCCTTTCTCACTATCATCCATTCG	GCTTACCTGCTCAACAAGTACATCA
tae-miR319	TraesCS7A02G176600	CATTTATATCATCTGTGCCGAGC	GCAGTATTTCCTCTATTTGTGTCTGG
tae-miR9655-3p	TraesCS7A02G113600	AACCTCCTCCCCTCCGTCT	CGTTGTAGTCGTTCCCGCC
	Actin (GenBank accession no.AB181991)	CCTCTCTTAGCACTTTTCCAGCA	GTAAGTCCCCTTCACCGACTC
